# Supplementary material for: Identification of food deprivation in salmonids using gill biomarkers
Source: Conserv Physiol. 2025 Dec 19;13(1):coaf088. doi: 10.1093/conphys/coaf088 (PMC12716027; doi:10.1093/conphys/coaf088)
Supplement: Web_Material_coaf088 [file web_material_coaf088.zip]

Archive with 11 entries (11 files):
- Food Deprivation Figures - Revised - Supplemental.docx
- Food Deprivation Supplemental Methods and Results- Revised - Conservation Physiology.docx
- Supplemental File 1 Read Mapping and Alignment Rates.xlsx
- Supplemental File 3 Functional Enrichment Output.xlsx
- Supplemental File 4 Revigo Biological Processes Output.xlsx
- Supplemental File 5 Candidate Biomarkers and CPM Values.xlsx
- Supplemental File 6 PCA Data.xlsx
- Supplemental File 7 Random Forest Classification Results.xlsx
- Supplemental Table 1 Morphometric Measurement Landmarks.xlsx
- Supplemental Table 2 Full ANOVA Results.xlsx
- Supplemental Table 3 Biomarker Panel Optimization.docx
