# Supplementary material for: Identification of food deprivation in salmonids using gill biomarkers
Source: Conserv Physiol. 2025 Dec 19;13(1):coaf088. doi: 10.1093/conphys/coaf088 (PMC12716027; doi:10.1093/conphys/coaf088)
Supplement: Web_Material_coaf088 [file web_material_coaf088.zip › Supplemental File 1 Read Mapping and Alignment Rates.xlsx]

## Sheet: A) Gill
Sequencing Sample #	Trial Sample Name	Total Reads	Primary Mapped	Alignment Rate (%)
F140203	8C-unfed-8-G	31364596	28507130	90.89
F140204	8C-unfed-9-G	30418096	27557148	90.04
F140205	8C-unfed-10-G	25675538	23166040	90.23
F140207	8C-unfed-12-G	27990662	23956618	85.59
F140208	8C-unfed-13-G	25840812	23481910	90.87
F140209	8C-unfed-14-G	31731584	29090974	91.68
F140210	8C-unfed-15-G	28686008	25104470	87.51
F141513	16C-Fed-6-G	31074182	28377120	91.32
F141514	16C-Fed-7-G	27254248	24951954	91.55
F141515	16C-Fed-8-G	29444556	26761228	90.89
F141516	16C-Fed-9-G	29511088	26212720	88.82
F141517	16C-Fed-10-G	29982474	27284488	91
F141518	16C-Fed-12-G	24590728	22386884	91.04
F141519	16C-Fed-15-G	26357428	24294872	92.17
F141520	16C-unfed-1-G	25806458	23276052	90.19
F141521	16C-unfed-4-G	29682194	27042674	91.11
F141522	16C-unfed-8-G	23925780	21529018	89.98
F141524	16C-unfed-12-G	26537746	24107534	90.84
F141525	16C-unfed-13-G	26067556	23678436	90.83
F141526	16C-unfed-14-G	24208578	22135332	91.44
F141527	16C-unfed-15-G	27647776	25150180	90.97
F141528	8C-fed-2-G	24050192	21819324	90.72
F141529	8C-unfed-3-G	31127182	27936120	89.75
F141530	8C-unfed-11-G	30653448	27931266	91.12
F140151	16C-Fed-1-G	30167600	27472638	91.07
F140152	16C-Fed-2-G	30877392	28340962	91.79
F140153	16C-Fed-3-G	31848814	29092604	91.35
F140154	16C-Fed-4-G	31827198	28913330	90.84
F140155	16C-Fed-5-G	28890560	26581484	92.01
F140161	16C-Fed-11-G	27490828	22986070	83.61
F140163	16C-Fed-13-G	30445292	27648084	90.81
F140164	16C-Fed-14-G	25948876	23689324	91.29
F140167	16C-unfed-2-G	32971290	30041368	91.11
F140168	16C-unfed-3-G	32507592	29435066	90.55
F140170	16C-unfed-5-G	32517214	29527756	90.81
F140171	16C-unfed-6-G	28294224	25848658	91.36
F140172	16C-unfed-7-G	27097364	24768288	91.4
F140174	16C-unfed-9-G	29649838	26991228	91.03
F140175	16C-unfed-10-G	26804020	24657778	91.99
F140177	16C-unfed-11-G	30169808	27571460	91.39
F140181	8C-fed-1-G	24578200	22115872	89.98
F140183	8C-fed-3-G	31267520	28142378	90.01
F140184	8C-fed-4-G	28421090	26152270	92.02
F140185	8C-fed-5-G	31062178	28211722	90.82
F140186	8C-fed-6-G	31789214	28636444	90.08
F140187	8C-fed-7-G	30143446	27347174	90.72
F140188	8C-fed-8-G	25035140	21425636	85.58
F140189	8C-fed-9-G	30760864	27967148	90.92
F140190	8C-fed-10-G	27546880	24985408	90.7
F140191	8C-fed-11-G	28308196	26029312	91.95
F140192	8C-fed-12-G	31028156	28339078	91.33
F140193	8C-fed-13-G	30776360	28095116	91.29
F140194	8C-fed-14-G	29166482	25054000	85.9
F140195	8C-fed-15-G	27503722	23712114	86.21
F140196	8C-unfed-1-G	22733138	17976128	79.07
F140197	8C-unfed-2-G	25965052	23674374	91.18
F140199	8C-unfed-4-G	26906106	24552000	91.25
F140200	8C-unfed-5-G	31497916	28282716	89.79
F140201	8C-unfed-6-G	27755944	24864414	89.58
F140202	8C-unfed-7-G	27458768	24932992	90.8

## Sheet: B) Liver
Sequencing Sample #	Trial Sample Name	Total Reads	Primary Mapped	Alignment Rate (%)
F140262	8C-unfed-7-L	30418670	27881898	91.66
F140264	8C-unfed-9-L	28634018	26526772	92.64
F140265	8C-unfed-10-L	31908000	29389294	92.11
F140266	8C-unfed-11-L	24350460	22411886	92.04
F140268	8C-unfed-13-L	33064946	30444960	92.08
F140269	8C-unfed-14-L	25263820	23002598	91.05
F141531	16C-Fed-2-L	26636844	24291052	91.19
F141532	16C-Fed-12-L	28028496	25522666	91.06
F141533	8C-fed-2-L	28223018	25995786	92.11
F141534	8C-fed-7-L	28141098	25540420	90.76
F141535	8C-fed-8-L	28726998	26133626	90.97
F141536	8C-fed-9-L	28072998	25772874	91.81
F141537	8C-fed-10-L	31996430	29196486	91.25
F141538	8C-fed-11-L	29687410	27191976	91.59
F141539	8C-fed-15-L	29285890	27295218	93.2
F141540	8C-unfed-3-L	29273336	26878692	91.82
F141541	8C-unfed-4-L	30322644	28150938	92.84
F141542	8C-unfed-6-L	26528866	24273844	91.5
F141543	8C-unfed-8-L	23954712	21719462	90.67
F141544	8C-unfed-12-L	27189474	24761552	91.07
F141545	8C-unfed-15-L	33054880	30580934	92.52
F140211	16C-Fed-1-L	28548760	26133862	91.54
F140213	16C-Fed-3-L	30681586	27932448	91.04
F140214	16C-Fed-4-L	31335724	28702964	91.6
F140215	16C-Fed-5-L	29757234	27376482	92
F140216	16C-Fed-6-L	29557486	27220808	92.09
F140217	16C-Fed-7-L	27668972	25443136	91.96
F140218	16C-Fed-8-L	33113152	30433784	91.91
F140219	16C-Fed-9-L	34309952	31925388	93.05
F140220	16C-Fed-10-L	32195530	29868548	92.77
F140221	16C-Fed-11-L	30478850	27953772	91.72
F140223	16C-Fed-13-L	29415986	26753878	90.95
F140224	16C-Fed-14-L	29170524	26843274	92.02
F140225	16C-Fed-15-L	28617316	26378792	92.18
F140226	16C-unfed-1-L	30457164	28175700	92.51
F140227	16C-unfed-2-L	30717968	28649870	93.27
F140228	16C-unfed-3-L	31997272	29766276	93.03
F140229	16C-unfed-4-L	31939134	29552210	92.53
F140230	16C-unfed-5-L	32119120	29852434	92.94
F140231	16C-unfed-6-L	29886162	27827798	93.11
F140232	16C-unfed-7-L	27439482	25483902	92.87
F140233	16C-unfed-8-L	27466932	25581096	93.13
F140234	16C-unfed-9-L	27482040	25243976	91.86
F140235	16C-unfed-10-L	35464020	32969818	92.97
F140236	16C-unfed-11-L	28467838	26339606	92.52
F140237	16C-unfed-12-L	29197306	27036974	92.6
F140238	16C-unfed-13-L	32986254	30694106	93.05
F140239	16C-unfed-14-L	30536374	28320622	92.74
F140240	16C-unfed-15-L	28387862	26300244	92.65
F140241	8C-fed-1-L	27579152	25346564	91.9
F140243	8C-fed-3-L	31915416	29289144	91.77
F140244	8C-fed-4-L	25347640	23370068	92.2
F140254	8C-fed-14-L	29172506	26727760	91.62
F140253	8C-fed-13-L	23498376	21794224	92.75
F140252	8C-fed-12-L	29452544	27061158	91.88
F140246	8C-fed-6-L	28542826	26321198	92.22
F140245	8C-fed-5-L	31268150	28820788	92.17
F140260	8C-unfed-5-L	30604540	28322936	92.54
F140257	8C-unfed-2-L	29780566	27415432	92.06
F140255	8C-unfed-1-L	29683290	27125632	91.38
