# Supplementary material for: Identification of food deprivation in salmonids using gill biomarkers
Source: Conserv Physiol. 2025 Dec 19;13(1):coaf088. doi: 10.1093/conphys/coaf088 (PMC12716027; doi:10.1093/conphys/coaf088)
Supplement: Web_Material_coaf088 [file web_material_coaf088.zip › Supplemental File 3 Functional Enrichment Output.xlsx]

## Sheet: A) Gill
Term	GO Term	P.value	Adjusted.P.value	Odds.Ratio	Combined.Score	Genes
platelet-derived growth factor binding	GO:0048407	0.000111	0.003101	164.296	1496.45	COL1A2;COL2A1
regulation of cellular response to growth factor stimulus	GO:0090287	0.000272	0.00797692	98.5481	808.913	DOK5;SULF1
collagen fibril organization	GO:0030199	1.7e-07	9.6e-06	49.3229	768.819	COL1A2;COL2A1;COL9A3;COL9A2;LOXL1
extracellular structure organization	GO:0043062	1.98e-08	2.1e-06	30.0857	533.6	COL1A2;COL2A1;MFAP2;MATN1;COL9A3;COL9A2;LOXL1
external encapsulating structure organization	GO:0045229	2.05e-08	2.1e-06	29.9409	530.08	COL1A2;COL2A1;MFAP2;MATN1;COL9A3;COL9A2;LOXL1
collagen-containing extracellular matrix	GO:0062023	2.1e-09	7.99e-08	23.7736	475.009	COL1A2;COL2A1;MFAP2;MATN1;COL9A3;COL9A2;SULF1;CBLN4;LOXL1
sarcomere organization	GO:0045214	0.00075	0.0170746	56.8234	408.898	CASQ1;MYOZ1
skeletal system development	GO:0001501	2.94e-06	0.000101	26.9853	343.696	COL1A2;COL2A1;BGLAP;COL9A2;SULF1
extracellular matrix organization	GO:0030198	1.87e-07	9.6e-06	21.3692	331.015	COL1A2;COL2A1;MFAP2;MATN1;COL9A3;COL9A2;LOXL1
connective tissue development	GO:0061448	0.00138167	0.0283242	41.0185	270.085	COL2A1;SULF1
supramolecular fiber organization	GO:0097435	5.41e-07	2.22e-05	18.1539	261.97	CALCA;COL1A2;COL2A1;COL9A3;COL9A2;MYOZ1;LOXL1
bone development	GO:0060348	0.00153025	0.0285183	38.8558	251.876	BGLAP;SULF1
endoplasmic reticulum lumen	GO:0005788	2.86e-06	5.44e-05	18.4123	235.002	COL1A2;COL2A1;BGLAP;COL9A3;CASQ1;COL9A2
myofibril assembly	GO:0030239	0.0017668	0.0301828	36.0072	228.235	CASQ1;MYOZ1
cartilage development	GO:0051216	0.00257357	0.0405832	29.5126	175.968	COL2A1;SULF1
calcium ion binding	GO:0005509	0.00151715	0.0212401	9.12884	59.2546	BGLAP;OCM;CASQ1;S100B
intracellular organelle lumen	GO:0070013	0.00117352	0.0148646	5.92657	39.991	COL1A2;COL2A1;BGLAP;COL9A3;CASQ1;COL9A2
metal ion binding	GO:0046872	0.00627765	0.040373	6.06877	30.7733	BGLAP;OCM;CASQ1;S100B
ECM-receptor interaction Homo sapiens hsa04512	NA	5.76e-06	0.0001	40.8062	492.275	COL1A2;COL2A1;COL9A3;COL9A2
Protein digestion and absorption Homo sapiens hsa04974	NA	8.35e-06	0.0001	36.9953	432.576	COL1A2;COL2A1;COL9A3;COL9A2
positive regulation of cytosolic calcium ion concentration involved in phospholipase C-activating G protein-coupled signaling pathway (GO:0051482)	NA	0.00075	0.0170746	56.8234	408.898	CALCA;GRM1
Focal adhesion Homo sapiens hsa04510	NA	0.000197	0.00157454	15.9782	136.346	COL1A2;COL2A1;COL9A3;COL9A2
PI3K-Akt signaling pathway Homo sapiens hsa04151	NA	0.00140804	0.00844822	9.32178	61.2027	COL1A2;COL2A1;COL9A3;COL9A2

## Sheet: B) Liver
Term	GO Term	P.value	Adjusted.P.value	Odds.Ratio	Combined.Score	Genes
regulation of mitotic cell cycle phase transition	GO:1901990	2.69E-07	7.16E-05	14.3905	217.706	TPX2;ANLN;CENPE;HSP90AA1;CCNB1;PLK1;HMMR;CKAP5
microtubule cytoskeleton organization involved in mitosis	GO:1902850	2.89E-07	7.16E-05	18.4844	278.296	CENPE;CCNB1;INCENP;STMN1;PLK1;KIF2C;CKAP5
mitotic spindle organization	GO:0007052	3.41E-09	2.53E-06	20.0503	390.929	TPX2;CENPE;CCNB1;INCENP;KIFC1;STMN1;PLK1;KIF2C;CKAP5
microtubule cytoskeleton	GO:0015630	1.9787389698070145e-6	1.7412902934301727e-4	9.134627329192547	119.96552475417988	CCNB2;TPX2;CENPE;INCENP;KIFC1;PLK1;KIF2C;HMMR;CKAP5
mitotic spindle	GO:0072686	0.00827708	0.045832429500003685	7.697746697746698	36.90503292009719	TPX2;CKAP2L;KIFC1
intracellular organelle lumen	GO:0070013	0.00860383	0.045832429500003685	2.98064	14.174577028448857	C3;HSP90AA1;CCNB1;PNP;APOA4;HBA1;APOB;MMP9
ficolin-1-rich granule lumen	GO:1904813	0.00885399	0.045832429500003685	7.504166666666666	35.471346670537955	HSP90AA1;PNP;MMP9
endocytic vesicle	GO:0030139	0.00413924	0.032451937729465113	6.568316008316009	36.04193895248574	ABCA1;HSP90AA1;HBA1;APOB
secretory granule lumen	GO:0034774	0.00469741	0.032451937729465113	4.928657556270096	26.421272688833945	C3;HEBP2;HSP90AA1;PNP;GRP
cyclin-dependent protein kinase holoenzyme complex	GO:0000307	0.00479404	0.032451937729465113	21.218550106609808	113.31517536894962	CCNB2;CCNB1
FoxO signaling pathway Homo sapiens hsa04068	NA	0.0011566	0.027469232866862453	9.44639	63.87906738914685	CCNB2;CCNB1;PLK1;SGK1
motor activity	GO:0003774	0.00153937	0.026938935692954254	14.334776334776334	92.83750887743416	CENPE;KIFC1;KIF2C
microtubule motor activity	GO:0003777	9.557232773973356e-4	0.020070188825344046	17.048027444253858	118.5356533193031	CENPE;KIFC1;KIF2C
cytoskeleton	GO:0005856	0.00104672	0.011698591847949748	4.28423	29.398757039966284	CCNB2;TPX2;ANLN;CENPE;PLK1;KIF2C;HMMR;CKAP5
triglyceride-rich plasma lipoprotein particle	GO:0034385	0.00119645	0.011698591847949748	45.73593570608496	307.72962573549165	APOA4;APOB
very-low-density lipoprotein particle	GO:0034361	0.00119645	0.011698591847949748	45.73593570608496	307.72962573549165	APOA4;APOB
Progesterone-mediated oocyte maturation Homo sapiens hsa04914	NA	3.6711102077014465e-4	0.011625182324387914	12.98657937806874	102.72184615168372	CCNB2;HSP90AA1;CCNB1;PLK1
regulation of lipid metabolic process	GO:0019216	0.00396341	0.0490141	10.1338	56.0466	FABP1;SCD;THRSP
mitotic chromosome condensation	GO:0007076	0.00389416	0.048974	23.7684	131.873	CCNB1;PLK1
regulation of glycogen biosynthetic process	GO:0005979	0.00361372	0.0462307	24.76	139.226	PPP1R3B;GCK
serine/threonine protein kinase complex	GO:1902554	0.00722672	0.0454251	16.968869936034114	83.65602696777479	CCNB2;CCNB1
acylglycerol homeostasis	GO:0055090	0.00334317	0.0435199	25.8378	147.297	APOA4;ANGPTL4
negative regulation of cellular carbohydrate metabolic process	GO:0010677	0.00334317	0.0435199	25.8378	147.297	C1QTNF3;GCK
cholesterol efflux	GO:0033344	0.00308256	0.0415866	27.0136	156.192	ABCA1;APOA4
ATP binding	GO:0005524	0.00272449	0.0408674	5.625572344322344	33.221666115497115	ABCA1;HSP90AA1;KIFC1;PLK1;GCK
nucleotide metabolic process	GO:0009117	0.00283197	0.0393588	28.3014	166.038	DCTD;PNP
regulation of cyclin-dependent protein serine/threonine kinase activity	GO:0000079	0.00286438	0.0393588	11.4223	66.8823	CCNB2;CCNB1;PLK1
glutamate metabolic process	GO:0006536	0.00259147	0.0369783	29.7179	176.986	TAT;PRODH
negative regulation of small molecule metabolic process	GO:0062014	0.00259147	0.0369783	29.7179	176.986	C1QTNF3;GCK
regulation of lipid storage	GO:0010883	0.00259147	0.0369783	29.7179	176.986	C3;APOB
hydrogen peroxide catabolic process	GO:0042744	0.00236113	0.0362697	31.2836	189.222	APOA4;HBA1
positive regulation of lipid storage	GO:0010884	0.00236113	0.0362697	31.2836	189.222	C3;APOB
regulation of lipoprotein lipase activity	GO:0051004	0.00236113	0.0362697	31.2836	189.222	APOA4;ANGPTL4
cholesterol metabolic process	GO:0008203	0.00239517	0.0362697	12.1972	73.6014	ABCA1;APOA4;APOB
mitotic nuclear division	GO:0140014	0.00213824	0.0353031	12.7145	78.1657	TPX2;KIFC1;PLK1
positive regulation of hormone secretion	GO:0046887	0.00214102	0.0353031	33.0232	202.976	C1QTNF3;GRP
positive regulation of protein phosphorylation	GO:0001934	0.00175443	0.0341983	5.10528	32.3961	C3;CENPE;HSP90AA1;DOCK7;PLK1;MMP9
sterol metabolic process	GO:0016125	0.00182344	0.0341983	13.4763	84.9951	ABCA1;APOA4;APOB
cholesterol homeostasis	GO:0042632	0.00189922	0.0341983	13.2774	83.2004	ABCA1;APOA4;APOB
positive regulation of G protein-coupled receptor signaling pathway	GO:0045745	0.00193122	0.0341983	34.9675	218.533	C3;GRP
sterol homeostasis	GO:0055092	0.00197693	0.0341983	13.0843	81.4657	ABCA1;APOA4;APOB
positive regulation of protein kinase activity	GO:0045860	0.00198184	0.0341983	8.11528	50.5073	TPX2;CENPE;HSP90AA1;INCENP
positive regulation of cell death	GO:0010942	0.00153937	0.0309393	14.3348	92.8375	HEBP2;HBA1;PRODH
reverse cholesterol transport	GO:0043691	0.00154279	0.0309393	39.6338	256.596	ABCA1;APOA4
regulation of cholesterol storage	GO:0010885	0.00136432	0.0289237	42.467	280.159	ABCA1;APOB
regulation of mitotic sister chromatid separation	GO:0010965	0.00136432	0.0289237	42.467	280.159	CENPE;PLK1
positive regulation of transmembrane transport	GO:0034764	0.00103923	0.023367	49.5498	340.371	C3;ACSL1
negative regulation of gluconeogenesis	GO:0045721	8.93E-04	0.0207009	54.057	379.545	C1QTNF3;GCK
high-density lipoprotein particle assembly	GO:0034380	8.93E-04	0.0207009	54.057	379.545	ABCA1;APOA4
triglyceride-rich lipoprotein particle remodeling	GO:0034370	8.93E-04	0.0207009	54.057	379.545	APOA4;APOB
vacuolar lumen	GO:0005775	0.00232921	0.0204971	7.750710436060754	46.986543028384155	C3;HEBP2;HSP90AA1;APOB
cholesterol transport	GO:0030301	7.27E-04	0.0198536	18.8286	136.069	ABCA1;APOA4;APOB
attachment of mitotic spindle microtubules to kinetochore	GO:0051315	7.57E-04	0.0198536	59.4657	427.321	CENPE;KIF2C
phospholipid efflux	GO:0033700	7.57E-04	0.0198536	59.4657	427.321	ABCA1;APOA4
mitotic cell cycle phase transition	GO:0044772	7.76E-04	0.0198536	7.55476	54.1029	CCNB2;HSP90AA1;CCNB1;PLK1;CKAP5
positive regulation of lipid localization	GO:1905954	6.32E-04	0.0191811	66.0763	486.725	C3;APOB
secondary alcohol metabolic process	GO:1902652	6.46E-04	0.0191811	19.6492	144.31	ABCA1;APOA4;APOB
chromosome condensation	GO:0030261	5.03E-04	0.0167276	21.5249	163.494	CCNB1;INCENP;PLK1
chylomicron assembly	GO:0034378	5.19E-04	0.0167276	74.3396	562.345	APOA4;APOB
chylomicron remodeling	GO:0034371	4.16E-04	0.0146893	84.9638	661.482	APOA4;APOB
regulation of metaphase/anaphase transition of cell cycle	GO:1902099	3.24E-04	0.0120231	99.1294	796.459	CENPE;PLK1
cytoplasmic vesicle lumen	GO:0060205	6.723893055783833e-4	0.00986171	10.988218988218987	80.26534723608418	C3;HSP90AA1;PNP;GRP
regulation of lipid biosynthetic process	GO:0046890	0.000237644	0.00928062	28.2656	235.869	C3;APOA4;THRSP
chylomicron	GO:0042627	5.185109646488796e-4	0.00912579	74.33955223880596	562.3452140692101	APOA4;APOB
microtubule	GO:0005874	4.143924941640699e-4	0.00911663	8.719103107344633	67.91045203805528	TPX2;CENPE;KIFC1;PLK1;KIF2C
triglyceride homeostasis	GO:0070328	1.65E-04	0.00679463	32.3101	281.44	C1QTNF3;APOA4;ANGPTL4
protein depolymerization	GO:0051261	1.21E-04	0.00528228	36.1927	326.442	STMN1;KIF2C;CKAP5
microtubule polymerization or depolymerization	GO:0031109	1.08E-04	0.00518631	37.7027	344.24	STMN1;KIF2C;CKAP5
cytoskeleton-dependent cytokinesis	GO:0061640	1.12E-04	0.00518631	17.9756	163.551	ANLN;INCENP;STMN1;PLK1
G2/M transition of mitotic cell cycle	GO:0000086	8.65E-05	0.00511584	12.3788	115.808	CCNB2;HSP90AA1;CCNB1;PLK1;CKAP5
cell cycle G2/M phase transition	GO:0044839	8.97E-05	0.00511584	12.2799	114.438	CCNB2;HSP90AA1;CCNB1;PLK1;CKAP5
regulation of mitotic metaphase/anaphase transition	GO:0030071	9.65E-05	0.00511584	39.3439	363.762	CENPE;CCNB1;PLK1
PPAR signaling pathway Homo sapiens hsa03320	NA	9.470866188884759e-5	0.00449866	18.808047337278108	174.25101199899663	FABP1;ACSL1;SCD;ANGPTL4
microtubule binding	GO:0008017	1.487687151744187e-4	0.00390518	8.303834808259587	73.18267356934771	TPX2;CENPE;KIFC1;PLK1;KIF2C;CKAP5
tubulin binding	GO:0015631	8.960365741246626e-5	0.00313613	7.388010752688172	68.85710554740908	TPX2;CENPE;KIFC1;STMN1;PLK1;KIF2C;CKAP5
mitotic cytokinesis	GO:0000281	2.44E-05	0.00208428	27.1945	288.778	ANLN;INCENP;STMN1;PLK1
mitotic sister chromatid segregation	GO:0000070	2.71E-05	0.00208428	15.9745	167.979	CENPE;CCNB1;KIFC1;PLK1;KIF2C
mitotic metaphase plate congression	GO:0007080	2.87E-05	0.00208428	26.0347	272.3	CENPE;CCNB1;KIFC1;KIF2C
microtubule depolymerization	GO:0007019	3.09E-05	0.00208428	60.3515	626.738	STMN1;KIF2C;CKAP5
cholesterol transfer activity	GO:0120020	3.089897793342267e-5	0.0019216	60.35151515151515	626.7376572061125	ABCA1;APOA4;APOB
sterol transfer activity	GO:0120015	3.660194055046882e-5	0.0019216	56.57670454545455	577.9541936897405	ABCA1;APOA4;APOB
endocytic vesicle lumen	GO:0071682	4.999021441682048e-5	0.00154033	50.285353535353536	498.01	HSP90AA1;HBA1;APOB
spindle	GO:0005819	5.251129458752641e-5	0.00154033	10.110087045570916	99.62967360449542	TPX2;CKAP2L;INCENP;KIFC1;PLK1;KIF2C
regulation of cell cycle G2/M phase transition	GO:1902749	1.12E-05	0.00147556	19.3857	221.037	TPX2;HSP90AA1;PLK1;HMMR;CKAP5
regulation of G2/M transition of mitotic cell cycle	GO:0010389	1.26E-05	0.00147556	13.1788	148.695	TPX2;HSP90AA1;CCNB1;PLK1;HMMR;CKAP5
nuclear membrane disassembly	GO:0051081	1.39E-05	0.00147556	82.314	920.449	CCNB2;CCNB1;PLK1
mitotic nuclear membrane disassembly	GO:0007077	8.46E-06	0.00147556	100.616	1175.27	CCNB2;CCNB1;PLK1
Fat digestion and absorption Homo sapiens hsa04975	NA	1.193026103142492e-5	0.00113338	33.08773388773389	375.0968598718839	ABCA1;FABP1;APOA4;APOB
