# Supplementary material for: Identification of food deprivation in salmonids using gill biomarkers
Source: Conserv Physiol. 2025 Dec 19;13(1):coaf088. doi: 10.1093/conphys/coaf088 (PMC12716027; doi:10.1093/conphys/coaf088)
Supplement: Web_Material_coaf088 [file web_material_coaf088.zip › Supplemental File 4 Revigo Biological Processes Output.xlsx]

## Sheet: A) Gill
TermID	Name	Value	LogSize	Frequency	Uniqueness	Dispensability	Representative
GO:0001501	skeletal system development	-5.53165	4.723956176778731	0.13053263922306657	0.6152279411298419	0	null
GO:0030198	extracellular matrix organization	-6.72816	5.022486108304155	0.25956918116500777	0.615561	0.308362	null
GO:0030199	collagen fibril organization	-6.76955	3.9790473269479647	0.023484	0.5496750793174399	0.829031	30198
GO:0043062	extracellular structure organization	-7.70333	5.025281281862484	0.26124520447829486	0.6998289307416968	0	null
GO:0045214	sarcomere organization	-3.12494	4.121494186241665	0.0326011	0.3707591977709536	0.43718	null
GO:0030239	myofibril assembly	-2.75281	4.407781678633348	0.0630283	0.35367700545837316	0.956135	45214
GO:0045229	external encapsulating structure organization	-7.68825	5.690445949040237	1.2084152736201719	0.6696062556078832	0.354127	null
GO:0060348	bone development	-2.81524	4.148602654806093	0.0347011	0.5850706848718662	0.508761	null
GO:0051216	cartilage development	-2.58946	4.257318513097639	0.0445724	0.5499017994226767	0.845893	60348
GO:0061448	connective tissue development	-2.8596	4.312092690393716	0.0505641	0.6184816796157017	0.450663	null
GO:0090287	regulation of cellular response to growth factor stimulus	-3.56543	4.69279	0.12149197229198258	1	0	null
GO:0097435	supramolecular fiber organization	-6.2668	5.5121705684933495	0.801568	0.6779361473357319	0.397084	null

## Sheet: B) Liver
TermID	Name	Value	LogSize	Frequency	Uniqueness	Dispensability	Representative
GO:0000086	G2/M transition of mitotic cell cycle	-4.06298	3.864866914328526	0.018054221720335398	0.761017	0.626393	null
GO:0044772	mitotic cell cycle phase transition	-3.11014	4.806519134080705	0.15786414293047943	0.7299798840319328	0.854952	86
GO:0044839	cell cycle G2/M phase transition	-4.04721	3.8758133888397577	0.018515128131489353	0.7876181158678134	0.747258	86
GO:0001934	positive regulation of protein phosphorylation	-2.75586	4.766338475251287	0.14391371358753086	0.7888679924416311	0.398169	null
GO:0000079	regulation of cyclin-dependent protein serine/threonine kinase activity	-2.54297	2.110589710299249	0.000315487	0.7735392183617567	0.889347	1934
GO:0045860	positive regulation of protein kinase activity	-2.70293	2.802089257881733	0.00156018	0.8011029929494622	0.737173	1934
GO:0006536	glutamate metabolic process	-2.58645	5.099435461356346	0.30988685166611996	0.9594238295754278	0.271359	null
GO:0007019	microtubule depolymerization	-4.51004	4.078021580520386	0.029495545573686513	0.7745079867745343	0.650028	null
GO:0051261	protein depolymerization	-3.91721	4.5094713521025485	0.0796579	0.8180109988608473	0.741717	7019
GO:0007052	mitotic spindle organization	-8.46725	4.960456506944467	0.2250209182497939	0.653116	0	null
GO:0000070	mitotic sister chromatid segregation	-4.56703	4.900787562505716	0.1961341634972573	0.64444	0.747569	7052
GO:0000281	mitotic cytokinesis	-4.61261	4.797613730153076	0.15465998071390116	0.7400451244044158	0.733439	7052
GO:0007076	mitotic chromosome condensation	-2.40959	4.177651911698254	0.0371017	0.6760380362198447	0.8737	7052
GO:0007080	mitotic metaphase chromosome alignment	-4.54212	4.22902	0.041760092642681594	0.6526879957692385	0.881073	7052
GO:0031109	microtubule polymerization or depolymerization	-3.96658	4.64423	0.10864081706333702	0.8080779510753553	0.715617	7052
GO:0051315	attachment of mitotic spindle microtubules to kinetochore	-3.1209	4.123394248105531	0.032744073113263585	0.6571726689699896	0.897984	7052
GO:0061640	cytoskeleton-dependent cytokinesis	-3.95078	4.926820730401763	0.20825082615625645	0.7698723650042256	0.863489	7052
GO:0140014	mitotic nuclear division	-2.66994	4.921301421103025	0.20562094839849565	0.6598375000997369	0.865572	7052
GO:1902850	microtubule cytoskeleton organization involved in mitosis	-6.5391	5.0508474440822555	0.27708608952902464	0.6487017713847754	0.77152	7052
GO:0009117	nucleotide metabolic process	-2.54791	6.2351	4.235207393589526	0.9459861729833995	0.352307	null
GO:0010883	regulation of lipid storage	-2.58645	3.976533380391938	0.023348483598189383	0.8297821855167368	0.570094	null
GO:0010885	regulation of cholesterol storage	-2.86508	3.5868122694433757	0.00951636	0.8245574078828352	0.540489	null
GO:0010884	positive regulation of lipid storage	-2.62688	3.710371264260763	0.012649046534984472	0.7915333947126516	0.916953	10885
GO:0016125	sterol metabolic process	-2.73911	5.190477372529887	0.38216042757129337	0.9346216128468539	0.675941	null
GO:0008203	cholesterol metabolic process	-2.62066	4.950739588119758	0.2200421431132646	0.9247428462038014	0.875473	16125
GO:0019216	regulation of lipid metabolic process	-2.40193	4.635614417623872	0.10650635207906255	0.8675972276271551	0.237889	null
GO:0030261	chromosome condensation	-3.29843	4.685768601347666	0.1195448275603696	0.8082712139947152	0.391148	null
GO:0030301	cholesterol transport	-3.13847	4.342797591459368	0.0542686	0.9158032830413282	0	null
GO:0033344	cholesterol efflux	-2.51109	3.954145988829548	0.022175267278888407	0.9156656372267246	0.84226	30301
GO:0043691	reverse cholesterol transport	-2.81169	3.250420002308894	0.00438477	0.9206217964134639	0.76449	30301
GO:0033700	phospholipid efflux	-3.1209	3.459241664878082	0.00709352	0.9377782181476941	0.54086	null
GO:0034371	chylomicron remodeling	-3.38091	1.7558748556724915	0.000138025	0.7794049195488982	0.187337	null
GO:0034378	chylomicron assembly	-3.28483	2	0.000244009	0.7708950359295557	0.685568	null
GO:0034370	triglyceride-rich lipoprotein particle remodeling	-3.04915	3.4488608456074408	0.00692592	0.7404138627599519	0.804868	34378
GO:0034380	high-density lipoprotein particle assembly	-3.04915	2.7481880270062002	0.00137779	0.754429	0.877432	34378
GO:0034764	positive regulation of transmembrane transport	-2.98329	4.2116277231686166	0.040121	0.7932620916879655	0.589573	null
GO:0046887	positive regulation of hormone secretion	-2.66938	4.210853365314893	0.0400496	0.7870028768782983	0.793695	34764
GO:0042744	hydrogen peroxide catabolic process	-2.62688	4.875576320636665	0.18507240962956237	0.9850469553514257	0.0393268	null
GO:0045721	negative regulation of gluconeogenesis	-3.04915	3.8757555792580547	0.018512663391322754	0.817981	0.211827	null
GO:0005979	regulation of glycogen biosynthetic process	-2.44205	4.02906	0.026350537121106587	0.8342437948899891	0.878853	45721
GO:0045912	negative regulation of carbohydrate metabolic process	-2.47584	4.225180008177683	0.041392846357858386	0.8288972848921238	0.799461	45721
GO:0062014	negative regulation of small molecule metabolic process	-2.58645	4.326888619907437	0.0523166	0.8489699583798787	0.802213	45721
GO:0045745	positive regulation of G protein-coupled receptor signaling pathway	-2.71417	3.385606273598312	0.00598685	0.8552242800491806	0.32683	null
GO:0046890	regulation of lipid biosynthetic process	-3.62407	4.404457393046749	0.0625477	0.871653	0.145088	null
GO:0051004	regulation of lipoprotein lipase activity	-2.62688	1.2787536009528289	4.43653229987764E-05	0.8943938224310399	0.0887879	null
GO:0051081	nuclear membrane disassembly	-4.85699	2.4683473304121573	0.000722169	0.8372057809735697	0.279722	null
GO:0007077	mitotic nuclear membrane disassembly	-5.07263	1.8129133566428555	0.000157743	0.738697	0.790421	51081
GO:0070328	triglyceride homeostasis	-3.78252	3.9727118405470665	0.0231439	0.9206466517645747	0	null
GO:0042632	cholesterol homeostasis	-2.72143	4.44179	0.0681624	0.9169800999826959	0.800024	70328
GO:0055090	acylglycerol homeostasis	-2.47584	3.974189191118167	0.0232228	0.9206351471117512	0.800198	70328
GO:0055092	sterol homeostasis	-2.70401	4.443466393088654	0.0684261	0.9169670673344633	0.859513	70328
GO:1901990	regulation of mitotic cell cycle phase transition	-6.57025	5.062499253590347	0.2846208002183168	0.7634998653296396	0	null
GO:0010389	regulation of G2/M transition of mitotic cell cycle	-4.89963	4.723307871828162	0.1303379247499053	0.7718361513411368	0.858125	1901990
GO:0010965	regulation of mitotic sister chromatid separation	-2.86508	4.574633072254517	0.0925535	0.7714749994584031	0.947802	1901990
GO:0030071	regulation of mitotic metaphase/anaphase transition	-4.01547	4.594801235778386	0.096953	0.7627454713907444	0.860742	1901990
GO:1902099	regulation of metaphase/anaphase transition of cell cycle	-3.48945	4.605488208657745	0.0993685	0.7645539312061304	0.963158	1901990
GO:1902749	regulation of cell cycle G2/M phase transition	-4.95078	4.768719477597614	0.14470489518100904	0.7726160063977631	0.865361	1901990
GO:1902652	secondary alcohol metabolic process	-3.18977	5.174318620135481	0.368203	0.9302759979699896	0	null
GO:1905954	positive regulation of lipid localization	-3.19928	4.123753668755842	0.0327712	0.7948391751816026	0.138334	null
