# Supplementary material for: Identification of food deprivation in salmonids using gill biomarkers
Source: Conserv Physiol. 2025 Dec 19;13(1):coaf088. doi: 10.1093/conphys/coaf088 (PMC12716027; doi:10.1093/conphys/coaf088)
Supplement: Web_Material_coaf088 [file web_material_coaf088.zip › Supplemental File 5 Candidate Biomarkers and CPM Values.xlsx]

## Sheet: Gill Candidate Biomarkers
Stringtie_Transcript_ID	GeneName	Annotation	Up or Downregulated	8C-unfed-1	8C-unfed-2	8C-unfed-3	8C-unfed-4	8C-unfed-5	8C-unfed-6	8C-unfed-7	8C-unfed-8	8C-unfed-9	8C-unfed-10	8C-unfed-11	8C-unfed-12	8C-unfed-13	8C-unfed-14	8C-unfed-15	16C-unfed-1	16C-unfed-2	16C-unfed-3	16C-unfed-4	16C-unfed-5	16C-unfed-6	16C-unfed-7	16C-unfed-8	16C-unfed-9	16C-unfed-10	16C-unfed-11	16C-unfed-12	16C-unfed-13	16C-unfed-14	16C-unfed-15	8C-fed-1	8C-fed-2	8C-fed-3	8C-fed-4	8C-fed-5	8C-fed-6	8C-fed-7	8C-fed-8	8C-fed-9	8C-fed-10	8C-fed-11	8C-fed-12	8C-fed-13	8C-fed-14	8C-fed-15	16C-Fed-1
MSTRG.23029	LOC112215806	col1a2	Downregulated	1.57433	1.67505	1.29049	0.917766	1.42679	1.43801	2.79785	1.26636	2.72108	1.20072	1.58168	1.81849	0.689166	0.710517	2.01336	1.5805	2.24622	1.41695	0.744442	0.62931	2.60815	1.38081	1.84117	2.0641	1.92848	2.12908	1.76684	0.312938	1.74851	0.917612	3.8495	4.10207	3.74929	2.89033	4.34174	4.96287	4.66143	4.87589	4.45956	2.79901	3.98121	4.03415	3.2274	3.9573	1.98508	4.09148
MSTRG.16129	LOC112234444	gatad2a	Downregulated	0.569945	0.346939	-1.07888	-1.30485	-1.83933	1.22885	1.85924	-1.45825	1.09711	-1.22507	-1.43793	-0.696058	1.56792	-0.522753	-0.297034	-1.43217	-1.34614	-1.1823	-2.39256	0.164263	-2.35703	-1.32764	0.460063	0.931785	-0.849702	-3.3564	-2.30348	-3.3564	-1.63201	-3.3564	2.64008	3.39499	2.78395	2.79414	3.71028	3.43274	4.78782	3.49419	5.83572	3.94825	4.45583	1.5976	5.02597	2.516	1.15572	1.47319
MSTRG.10446	LOC112240032	col2a1	Downregulated	3.05518	3.01858	3.3828	2.80898	3.48976	3.55414	4.45925	3.12232	3.06297	2.90124	3.27637	3.51416	3.12086	3.03893	3.67651	3.82033	4.07984	3.69604	3.96311	2.90959	3.4689	2.82084	3.07114	3.819	3.8197	4.03437	3.55402	2.75641	3.07426	3.11375	5.904	6.23773	5.50974	4.57972	5.98036	6.48153	5.77187	5.23134	6.55428	5.55215	6.64993	6.06451	5.12229	5.15463	3.19401	6.03433
MSTRG.6450	LOC112250054	nt5dc1	Downregulated	2.29225	4.55635	5.31932	6.0539	5.97114	5.76893	6.7747	6.30072	4.86054	5.33537	6.15237	5.70496	5.84942	5.22214	7.28154	5.45537	4.69063	6.22968	6.2464	5.36708	4.94613	4.31825	0.0385301	6.08639	5.24017	5.64803	5.30572	3.70048	6.0956	5.51812	6.84826	8.43373	6.19426	7.3915	8.7925	8.92007	8.2161	5.84457	8.97466	8.25244	9.19287	8.92047	7.56647	5.90567	5.74833	9.09446
MSTRG.9954	LOC112254546	mfap2	Downregulated	3.73616	4.231	4.17313	4.63943	4.29924	4.78524	5.32958	4.57545	4.11757	4.18588	4.64799	4.41265	4.16588	4.33229	4.41137	3.83696	3.66518	4.16118	4.03838	3.07925	4.02606	2.266	1.79361	3.91977	3.76683	4.16451	3.99957	2.95338	3.92873	3.04583	6.98299	6.65173	6.72328	6.07227	6.78559	6.81744	6.62578	5.0857	6.76683	6.31041	6.58298	6.66021	6.63833	6.42053	3.31475	5.85946
MSTRG.10550	LOC112255097	cenpp	Downregulated	-1.08615	-0.930632	1.2049	2.35445	2.29739	1.88829	2.90028	2.13841	0.822159	-0.204302	2.63353	0.976922	1.59401	1.10387	3.26514	1.25718	0.0965775	1.32118	2.20122	0.270039	1.06867	-2.33716	-1.59948	1.35466	-1.31301	-0.199098	-0.459484	-1.287	-0.599165	-0.874413	3.14785	5.88786	2.42584	4.70669	5.51768	6.14248	4.95232	2.38336	5.98177	4.82285	5.55279	5.819	3.57656	2.57906	0.761605	5.20039
MSTRG.9312	LOC112255412	cbln4	Downregulated	2.38356	0.670932	-1.07888	0.407222	2.4492	1.57078	3.57498	-0.88506	4.16312	-2.26753	0.0672807	-1.71082	0.870848	1.54532	1.35246	-3.3564	3.62623	2.43677	0.48224	-3.3564	1.72984	2.32492	-0.830452	-0.832024	1.5065	2.42636	1.6511	2.61654	-1.20046	2.67069	3.53001	2.46326	4.08967	4.39203	3.4166	2.40432	1.89225	4.55015	3.84649	3.43219	4.2361	4.0689	5.49757	2.13456	-0.666077	4.58901
MSTRG.32666	LOC112258734	bglap	Downregulated	-3.3564	-3.3564	-3.3564	-1.72553	-0.636934	-1.70564	-0.980008	-1.14337	-1.41104	-3.3564	-1.84368	-0.696058	-3.3564	-2.14645	-3.3564	-1.66207	-3.3564	-3.3564	-1.81986	-3.3564	-3.3564	-1.74585	-3.3564	-2.39244	-3.3564	-2.40634	-3.3564	-3.3564	-3.3564	-3.3564	2.92176	3.40304	1.25789	1.13869	2.95909	4.29966	3.1238	0.462159	2.31187	1.93786	3.52733	3.24871	1.36297	0.705749	0.217599	1.92311
MSTRG.18610	LOC112264428	col9a2	Downregulated	-1.25954	-1.25884	1.1752	1.51689	1.00481	0.434364	2.13609	1.23949	0.0365315	1.12995	1.99586	0.311267	0.364875	0.920559	0.794821	1.55393	0.356651	1.36986	1.89415	-0.0738466	-0.772484	-1.74585	-0.3315	1.38061	1.09079	0.717694	0.741279	-1.287	0.924198	0.476526	3.19465	4.58515	2.07947	3.49672	4.40391	5.06699	4.02004	2.71273	5.00845	3.66807	4.41054	4.22768	3.45752	3.13531	0.515093	4.58068
MSTRG.11390	col10a1a	col10a1a	Downregulated	2.01606	4.2554	5.07988	5.94303	5.64401	4.31056	6.53466	6.01611	4.99676	5.27514	6.58922	4.21692	4.84644	4.5611	5.39408	5.12615	4.7931	6.36342	6.5676	5.31859	4.60813	2.94812	0.0385301	5.91721	5.07603	5.51368	5.1092	3.42104	5.66455	5.66259	6.84239	8.55093	5.83714	7.43162	9.00497	9.21723	7.86304	6.27462	9.43908	8.22497	9.07627	8.66359	7.41877	6.34996	5.84506	9.21316
MSTRG.2790	col9a1a	col9a1a	Downregulated	-1.68503	-1.68439	-0.596682	-1.30485	-0.277724	-1.28259	-0.490769	-0.666049	0.220139	-1.22507	0.448309	-0.962033	-1.67104	-1.89641	-0.126186	-0.635971	-0.220921	-0.708039	-0.100228	-1.18894	-1.03548	-2.33716	-1.59948	-0.251193	-2.32733	0.135643	-1.27773	-1.70959	-1.20046	-1.75303	1.28402	2.85243	1.31221	1.31541	2.16115	2.92291	2.54689	1.84336	2.36332	1.08125	2.43997	2.18115	1.38799	1.83723	-0.666077	3.04021
MSTRG.28734	col9a3	col9a3	Downregulated	-1.68503	-0.243198	0.399276	0.291316	0.634262	0.779865	1.13455	0.515124	-0.42035	0.504047	0.931573	1.34474	-0.226012	0.464597	0.613729	1.65741	0.152478	2.0751	2.12654	-0.0738466	1.10183	-0.152453	-0.0454648	1.52719	1.60617	1.49952	1.20243	0.900382	1.64852	1.06214	3.22201	3.65983	2.22814	2.69108	4.44884	4.04641	3.84501	2.26611	4.12886	3.03932	4.02909	3.35889	3.06626	2.13456	0.972079	4.30877
MSTRG.10376	LOC112246219	klf15	Upregulated	3.2778	4.12024	4.71219	4.06466	3.73108	3.57326	3.79834	4.55381	4.71775	4.40779	3.90085	3.26403	4.65217	4.50789	3.58105	2.96244	3.82852	3.81509	3.75078	3.82408	3.84203	3.86147	4.10231	3.67965	3.70635	3.8735	4.02304	4.51636	3.25514	4.15478	2.70616	3.21459	2.8497	3.80385	3.08588	2.64678	2.35115	2.28345	2.65933	2.75656	2.88049	3.04661	2.28294	2.87882	2.50836	2.76435
MSTRG.11728	LOC112256063	egr1	Upregulated	3.45666	4.84328	4.39548	4.67744	4.83089	4.39178	4.23457	4.26835	5.75776	4.29099	4.21387	3.37658	4.79114	4.3169	4.50537	5.66235	7.42082	4.43439	4.71527	4.75222	4.37706	5.79809	5.34497	4.45354	5.27655	3.46166	4.04154	4.72374	7.81872	4.80031	2.78167	3.40304	2.57769	4.12178	4.1519	3.69556	3.51153	2.41518	3.29761	3.59767	2.63259	3.70655	4.26782	2.66295	2.50836	3.89498
MSTRG.14466	LOC112259826	frrs1	Upregulated	6.28787	7.90118	8.79611	8.74997	8.09779	7.42677	7.96577	8.99764	8.72685	8.61986	8.2267	7.15717	8.93408	8.93354	7.21602	8.27479	8.39926	8.10586	8.27146	8.32128	8.48685	8.88256	8.04945	8.54609	8.31792	8.58361	8.48773	9.19751	8.94861	9.05522	6.49052	7.75811	6.53484	7.97358	7.4973	7.48288	6.79185	5.33895	7.45172	7.60851	7.26178	7.80373	7.35001	5.22926	5.5225	7.8742
MSTRG.17495	LOC112263943	acad11	Upregulated	3.68322	2.24524	3.18091	3.22689	2.9847	2.3242	3.6177	2.00119	3.0868	2.13403	3.11999	2.60247	2.57049	3.55661	2.93919	3.54474	3.49183	3.67683	3.64237	3.79337	3.30057	4.27781	3.49938	3.69006	3.96289	3.14293	3.91177	1.31666	2.9004	3.02834	1.28402	0.703569	1.64408	1.47284	1.54111	1.2555	0.782009	1.13233	1.74102	1.01075	1.30528	1.09686	1.3116	0.56331	2.20932	1.42437
MSTRG.2190	LOC112216385	spryd3	Upregulated	2.32333	3.91095	3.95016	3.91604	3.86312	4.36643	4.41149	3.7455	3.93268	5.15775	4.45615	2.51337	4.26663	4.63989	2.66438	4.42231	3.19183	3.82821	4.41303	4.52804	3.33584	3.22057	6.01553	4.14083	3.59551	4.02633	4.05527	3.34921	3.69182	4.01968	2.4679	2.79239	2.84049	3.46583	2.89126	2.56325	3.59135	0.788002	3.68399	3.21422	3.10827	2.89133	3.29509	2.56666	-0.157613	2.63087
MSTRG.3356	LOC112244163	hmcn1	Upregulated	5.71362	8.07971	8.54172	8.79456	8.93608	6.29182	6.9687	9.08016	8.55667	8.43749	8.01138	5.2232	8.97653	8.85741	6.22192	6.55774	5.2635	6.3961	7.32778	5.85429	5.95069	6.65691	6.20353	6.21183	6.72556	6.34698	7.68562	6.99272	6.70965	7.19368	4.31529	6.26449	4.25478	8.10418	6.58485	6.26897	4.89506	4.09476	6.4695	6.71903	5.56022	7.05722	5.7608	4.69538	2.81171	5.43564
MSTRG.701	LOC112250281	cyp2J2	Upregulated	3.1793	2.67711	3.91015	4.53181	3.83583	3.73481	3.86572	3.29535	3.30569	2.62062	3.68945	3.49434	3.4269	3.83244	2.71022	4.50787	4.03965	4.23858	4.24314	4.60586	4.05598	4.73696	4.06775	3.77077	4.08453	3.72256	3.2383	1.90286	4.07071	3.52887	2.21903	2.4003	2.11046	2.3009	2.00945	2.19827	2.4277	1.24285	3.07651	2.87043	2.79244	2.89133	2.30937	1.40775	0.515093	2.56484
[truncated: 21 more columns]
