# Supplementary material for: Identification of food deprivation in salmonids using gill biomarkers
Source: Conserv Physiol. 2025 Dec 19;13(1):coaf088. doi: 10.1093/conphys/coaf088 (PMC12716027; doi:10.1093/conphys/coaf088)
Supplement: Web_Material_coaf088 [file web_material_coaf088.zip › Supplemental File 6 PCA Data.xlsx]

## Sheet: A) Food Deprivation
Sample_ID	Fish Number	Tank	Temperature	Treatment	Timepoint	acad11.2	bglap.1	col10a1a.1	col1a2v.1.1	col1a2v2.1	col9a1a.1	col9a2.1	col9a3.2	cyp2j2.1	frrs1.2	klf15.2	mfap2.2
R7500	R7500	E-04	8	Fed	0	-2.04691	3.10019	-0.388694	-1.48018	-0.714329	-1.28901	0.0622702	-0.347885	-3.54446	2.65436	-0.821449	0.987121
R7501	R7501	E-04	8	Fed	0	-2.47725	2.06579	0.734792	-0.668173	0.833679	-0.687798	-0.0632135	-0.313501	-4.39397	1.96518	-1.62119	1.95716
R7502	R7502	E-04	8	Fed	0	-3.07012	1.34764	0.0320302	0.423992	0.52953	-0.278259	0.908134	-0.984996	-3.7372	2.51766	-0.47904	1.45402
R7503	R7503	E-05	8	Unfed	0	-1.34971	2.69096	-0.729306	-1.77659	-0.895256	-1.19406	-0.92354	-0.406931	-2.92583	2.23725	0.0182827	1.45951
R7504	R7504	E-05	8	Unfed	0	-1.21098	0.106091	-0.692638	-1.59842	0.188818	-1.51651	-0.795089	-0.728051	-2.67471	2.24857	-0.0581912	1.52879
R7505	R7505	E-05	8	Unfed	0	-3.12756	2.08069	0.923891	-0.426131	1.32194	-0.45421	1.50704	0.165128	-3.61938	1.93164	-0.542513	1.61176
R7506	R7506	E-06	16	Unfed	0	-1.98774	2.6123	0.76964	-2.44512	0.604686	-0.325299	1.22153	-0.0119688	-3.05352	2.32124	-0.570885	1.05827
R7507	R7507	E-06	16	Unfed	0	-3.23338	2.9908	0.163482	-0.325128	1.10113	0.0379195	0.634146	0.161992	-4.27136	2.50151	-0.314807	1.34391
R7508	R7508	E-06	16	Unfed	0	-2.77583	0.867269	0.669716	0.321871	1.114	0.528416	-0.230852	0.902537	-4.789	1.88085	-0.718412	1.32534
R7509	R7509	E-07	8	Unfed	0	-3.56968	2.99691	0.273574	-0.166462	0.508055	-0.159528	0.682914	-0.19798	-3.61408	2.28756	-0.235302	1.3956
R7510	R7510	E-07	8	Unfed	0	-1.61311	-0.537558	-0.526451	-1.50002	-0.379306	-1.12942	-0.169003	0.00753243	-2.90399	1.71296	-0.0318666	0.596598
R7511	R7511	E-07	8	Unfed	0	-1.1384	0.473708	0.0314612	-0.278258	-0.158319	-0.35238	-2.22742	0.0631518	-3.46903	2.36679	0.32374	1.26429
R7512	R7512	E-08	8	Fed	0	-2.66514	1.98453	0.195936	-0.4641	0.533488	-0.164953	0.0064921	0.477372	-3.63769	2.6967	-0.608353	2.27932
R7513	R7513	E-08	8	Fed	0	-2.25902	0.101195	0.64871	0.51878	0.866629	0.21609	0.119201	1.02928	-3.44969	2.26732	-0.352493	2.16795
R7514	R7514	E-08	8	Fed	0	-2.47397	-1.4336	-0.901262	-3.51931	-3.58133	-2.6123	-3.69631	-2.85968	-2.82472	1.37821	-0.519548	-0.328928
R7515	R7515	E-09	16	Fed	0	-2.46331	2.60423	0.520601	-0.0345214	0.729142	0.467877	-4.08242	0.615597	-4.57657	2.67293	-0.0317794	0.992992
R7516	R7516	E-09	16	Fed	0	-1.54819	1.97551	1.33127	-0.609298	1.26629	0.750503	0.972755	0.744472	-4.35965	2.09725	-0.0374601	1.00216
R7517	R7517	E-09	16	Fed	0	-1.37948	2.45748	0.608669	-0.532163	0.25838	-0.46005	0.0690423	1.42986	-3.25881	1.47408	-0.775251	0.571755
R7518	R7518	F-04	8	Unfed	0	-1.66632	0.637368	0.128435	-0.414711	0.764075	-0.206046	-0.290192	-0.939881	-3.12106	2.31355	-0.697371	1.83768
R7519	R7519	F-04	8	Unfed	0	-2.03941	0.0208465	0.1689	-0.542999	0.239043	-0.89286	0.183567	-1.14349	-3.40968	2.01438	-0.778143	1.60096
R7520	R7520	F-04	8	Unfed	0	-2.35649	0.0997817	-0.279155	-1.481	-0.0601349	-1.16035	-0.64725	-0.842068	-2.48711	2.13378	-0.433807	1.21911
R7521	R7521	F-05	16	Unfed	0	-1.33796	-3.99385	0.648764	-0.139103	1.38203	-0.333763	0.747003	0.981639	-3.32947	2.57871	-0.115962	1.04285
R7522	R7522	F-05	16	Unfed	0	-1.36195	2.62969	0.6328	-0.195205	0.716282	0.0940969	0.610557	0.981119	-3.91073	2.08345	0.248681	0.119331
R7523	R7523	F-05	16	Unfed	0	-2.81311	2.21202	-0.473952	-2.89077	-0.630105	-0.544921	0.631149	0.851535	-3.67007	2.44808	-0.16619	1.0194
R7524	R7524	F-06	16	Fed	0	-1.61618	-1.54347	0.196134	-0.399545	0.334775	0.315993	-0.123309	0.748586	-4.01849	2.02985	-0.189337	0.836835
R7525	R7525	F-06	16	Fed	0	-2.7508	3.54704	0.966609	2.72249	1.84329	1.49327	1.26802	1.12139	-3.38713	2.47532	-0.164782	1.61541
R7526	R7526	F-06	16	Fed	0	-1.74977	2.30947	0.128894	-0.23072	0.575425	-0.0834519	-0.892102	-0.764731	-3.74977	2.22959	-0.625316	1.08652
R7527	R7527	F-07	8	Fed	0	-1.93489	2.83387	0.981835	-1.0074	1.22293	0.350728	-2.63142	0.484193	-3.00085	2.09299	-0.387441	1.73049
R7528	R7528	F-07	8	Fed	0	-1.40302	3.74025	0.694863	-0.92224	0.785304	-0.147359	1.0977	0.0250501	-3.88297	1.51778	-0.0615721	1.26462
R7529	R7529	F-07	8	Fed	0	-3.01018	2.66054	0.109744	0.208042	0.655591	0.219827	-0.0188917	0.453228	-3.50802	2.20615	-0.291339	1.60023
R7530	R7530	F-08	16	Fed	0	-0.815641	0.964136	-0.390847	0.298139	0.758538	0.00734196	1.22297	1.10319	-3.2497	1.94451	-0.592529	1.44667
R7531	R7531	F-08	16	Fed	0	-2.42637	-1.47428	-0.56248	-2.20586	-0.696733	-1.63693	-5.70474	-0.159146	-3.70577	1.22398	-0.543151	-0.626013
R7532	R7532	F-08	16	Fed	0	-1.88196	2.83263	-0.428046	-0.86363	0.482023	-1.00949	0.509019	0.320899	-3.20745	2.61153	0.0880274	0.868385
R7533	R7533	F-09	16	Unfed	0	-1.80595	0.620905	-0.643528	-1.05578	0.461327	-0.480433	1.25622	1.31107	-4.38776	2.34942	-0.057198	0.389648
R7534	R7534	F-09	16	Unfed	0	-1.21157	1.3837	0.120954	-1.41094	-0.686977	-1.39324	-1.897	-0.131631	-3.44802	2.50154	-0.214864	0.740414
R7535	R7535	F-09	16	Unfed	0	-2.29414	2.46897	-0.0726043	-1.31876	0.410964	-1.32766	-0.481387	-0.393994	-3.7715	2.38543	-0.492626	1.00716
R7536	R7536	E-04	8	Fed	14	-3.61679	1.03603	0.37109	0.0357823	0.184158	-0.117595	1.07311	0.611323	-3.54737	1.79288	-1.66583	1.51387
R7537	R7537	E-04	8	Fed	14	-1.79731	0.742231	0.690615	0.0775594	0.400447	0.115493	1.32025	0.185274	-4.18662	2.03362	-0.420927	1.49644
R7538	R7538	E-04	8	Fed	14	-3.32619	0.872375	-0.145025	-2.03941	-0.450784	-0.250142	0.191212	-0.17852	-3.87429	2.39093	-0.622863	1.39269
R7540	R7540	E-05	8	Unfed	14	-0.157053	-2.07349	-0.471191	-0.375497	-0.209281	-0.556914	0.0535894	-0.0478304	-2.62366	2.02712	-0.724645	1.28049
R7541	R7541	E-05	8	Unfed	14	0.563642	-4.18159	-1.14128	-0.079013	-0.185867	-0.764206	0.446115	0.0633826	-1.99079	1.91478	-0.405844	1.63485
R7542	R7542	E-06	16	Unfed	14	-2.23774	-2.34463	-1.8351	-3.07593	-3.08743	-3.18531	-2.09384	-1.79032	-2.4842	1.93875	-0.149825	-1.38554
R7543	R7543	E-06	16	Unfed	14	0.160797	-1.19993	-0.953222	-2.73854	-0.892124	-2.64133	-1.15831	-1.27055	-1.71516	3.37407	0.205853	-0.260261
R7544	R7544	E-06	16	Unfed	14	-0.249901	0.789585	-0.0431941	-1.18568	-0.374615	-0.504675	0.510505	0.187136	-2.30724	2.64602	-0.186411	0.226829
R7545	R7545	E-07	8	Unfed	14	-0.746797	-0.552107	-0.356266	-1.71638	-0.768525	-1.23006	-1.3452	-1.72149	-1.80947	2.63678	-0.00894658	0.973136
R7546	R7546	E-07	8	Unfed	14	0.234973	-3.47198	-0.357741	-1.23152	-0.111431	-1.44215	0.698967	-0.765515	-1.78524	2.25679	0.353723	1.18172
R7547	R7547	E-07	8	Unfed	14	-1.25886	-1.64889	-0.196351	-1.04282	-0.0597127	-0.680478	-0.858331	-0.166938	-1.95165	2.1437	-0.576615	1.36428
R7548	R7548	E-08	8	Fed	14	-3.4098	0.0433769	-0.255014	-0.833541	0.274787	-0.431228	0.0689278	0.364469	-4.14623	2.29652	-0.223767	1.62126
R7549	R7549	E-08	8	Fed	14	-2.63615	-1.10163	-2.11752	-0.524991	1.01144	-0.582405	2.14369	1.55818	-3.86057	1.02442	-1.79175	1.86334
R7550	R7550	E-08	8	Fed	14	-2.63844	-0.302064	-0.181251	-1.04724	-0.131576	-0.594668	-1.08236	0.617445	-3.38708	1.1443	-0.761143	1.22319
R7551	R7551	E-09	16	Fed	14	-2.43297	1.95824	0.348101	-0.100916	0.516524	-0.178301	1.0319	0.689425	-3.96069	1.87952	-1.00509	0.924196
R7552	R7552	E-09	16	Fed	14	-2.02441	3.77071	1.08792	-0.524938	1.24596	0.611121	1.35329	-0.552009	-3.1935	2.93411	0.0243634	1.83041
R7553	R7553	E-09	16	Fed	14	-1.46112	1.2255	0.173586	-0.3881	0.532705	-0.0422954	0.979048	0.631913	-3.08071	2.4972	-0.243409	1.00214
R7554	R7554	F-04	8	Unfed	14	-0.682731	0.742046	-1.48355	-1.72153	-1.73946	-2.09491	-0.932469	-0.974548	-2.01037	2.13227	-0.177294	0.501425
R7555	R7555	F-04	8	Unfed	14	-0.920819	-1.3086	-0.585595	-1.43336	-0.5181	-0.795156	-0.51408	-0.785646	-2.78735	2.21133	-0.481144	1.35722
R7556	R7556	F-04	8	Unfed	14	-0.916658	-0.389927	-0.34912	-0.526577	-0.437303	-1.0109	-0.0525142	-0.709789	-2.87657	1.70505	0.229783	1.14884
R7557	R7557	F-08	16	Fed	14	-2.02914	1.80674	0.127996	1.2652	1.19581	1.1497	0.878687	1.44986	-3.23483	2.26575	-0.605644	1.38005
R7558	R7558	F-08	16	Fed	14	-3.0069	2.64796	0.0122504	-0.81624	0.0434863	-0.49553	0.20653	-0.451699	-4.43046	2.46473	-0.518837	0.952446
R7559	R7559	F-08	16	Fed	14	-2.70396	3.91429	0.7243	0.140689	0.82533	0.473077	-0.0649665	0.364313	-4.07829	2.09928	-0.811232	1.05979
R7560	R7560	F-09	16	Unfed	14	-0.364281	-0.98657	-1.35835	-2.41926	-0.598232	-3.65305	-1.25657	-2.43008	-2.07164	3.61631	-0.202882	-0.172358
R7561	R7561	F-09	16	Unfed	14	-0.557494	-1.76889	-0.70254	-1.92536	-1.05472	-2.41054	-2.16152	-0.877329	-2.11343	2.92891	0.740895	-0.639255
R7562	R7562	F-09	16	Unfed	14	-0.323547	-2.6046	-1.18451	-1.79209	-0.87528	-1.15801	-0.154213	-0.817643	-1.83079	3.18044	0.520565	-0.17585
R7563	R7563	F-07	8	Fed	14	-3.191	1.28143	0.0253455	-1.43029	-0.0808768	0.016646	0.586046	3e-05	-3.82447	1.78002	-1.13099	1.04425
R7564	R7564	F-07	8	Fed	14	-1.93377	0.17632	-0.100242	-0.71092	0.274209	-0.483782	-0.929204	-0.181333	-4.01712	2.3591	-0.614868	1.15627
R7565	R7565	F-07	8	Fed	14	-2.1083	0.992341	0.101977	-0.919723	-0.119506	-0.476079	0.365238	0.300812	-4.01234	2.64828	-0.368717	1.30809
R7566	R7566	F-05	16	Unfed	14	0.200547	-3.91441	-0.409563	-1.78207	-1.16576	-1.58589	-2.25312	-0.438976	-2.07025	3.00189	0.746341	-0.332919
R7567	R7567	F-05	16	Unfed	14	-0.0796698	-1.38242	-1.34644	-2.59351	-1.58465	-2.50287	-2.38225	-1.46518	-2.67887	3.68754	0.844108	0.00830133
R7568	R7568	F-05	16	Unfed	14	0.472063	-3.20396	-0.654881	-1.71517	-1.47531	-2.03483	-1.36191	-0.769724	-2.80307	3.15636	0.802777	0.0238288
R7569	R7569	F-06	16	Fed	14	-2.86731	1.85126	0.640104	0.394622	1.08848	0.792869	0.375192	0.945297	-4.03184	2.43404	-0.0508683	1.18861
R7570	R7570	F-06	16	Fed	14	-1.89123	3.2059	0.284114	1.00524	0.270948	0.305637	-1.29463	1.72523	-3.62352	2.21072	-0.0198482	1.16288
R7571	R7571	F-06	16	Fed	14	-1.75964	2.59626	-2.35406	-0.755712	0.512931	-0.487351	0.980777	2.08481	-4.4125	1.65639	0.0922575	1.8821
R7572	R7572	E-04	8	Fed	28	-2.20887	1.29538	0.947922	-0.846423	0.770157	-0.216224	1.52194	0.0628969	-4.90344	1.84067	-1.0596	1.84881
R7573	R7573	E-04	8	Fed	28	-2.08771	3.99448	0.586004	-0.99709	0.117934	-1.20599	-0.748928	0.0475087	-4.18864	1.52793	-1.36738	1.84257
R7574	R7574	E-04	8	Fed	28	-3.06085	0.816179	0.671736	-0.387358	0.434399	-0.0620245	1.4236	0.609315	-5.02876	1.43368	-0.926283	1.75936
R7575	R7575	E-05	8	Unfed	28	0.460323	0.878192	-0.383364	-1.1265	-0.768948	-0.801926	-0.676494	-0.236326	-1.6068	2.14442	0.944599	0.562907
R7576	R7576	E-05	8	Unfed	28	-0.246914	-0.343116	-1.84599	-2.49033	-1.63046	-2.414	-0.558879	-0.259133	-2.13184	2.6454	0.496347	0.374121
R7577	R7577	E-05	8	Unfed	28	-0.711315	-0.195813	-1.20747	-2.11157	-1.31471	-1.58361	-2.0096	-0.80273	-2.355	2.24943	0.295905	0.584432
R7578	R7578	E-06	16	Unfed	28	0.705489	-3.51546	-2.2321	-3.00723	-1.25354	-2.58912	-0.644706	-0.919827	-1.35724	3.00188	0.695167	-0.376699
R7579	R7579	E-06	16	Unfed	28	0.519629	-6.01905	-2.81845	-3.73555	-2.34945	-4.22265	-2.81595	-2.73265	-1.57831	2.39341	0.226588	-1.04155
R7580	R7580	E-06	16	Unfed	28	-0.34774	-3.65021	-2.20492	-3.53634	-2.23317	-2.88936	-1.32446	-2.31667	-1.37506	2.60121	1.06188	-0.59879
R7581	R7581	E-07	8	Unfed	28	-0.791495	-0.886649	-1.13433	-2.64983	-1.50167	-2.12438	-0.57814	-0.93581	-3.18248	2.30859	1.17789	-0.133081
R7582	R7582	E-07	8	Unfed	28	0.439035	-1.72814	-0.646081	-2.00889	-0.790332	-1.89972	-1.116	-0.586626	-1.51183	2.4641	1.12358	0.769536
R7583	R7583	E-07	8	Unfed	28	0.477407	-2.54987	-1.13975	-3.67465	-0.372938	-1.48615	-0.594313	-4.41802	-1.11724	3.57121	2.01264	0.37355
R7584	R7584	E-08	8	Fed	28	-3.04909	-0.264527	0.363349	-0.28915	1.37586	-0.136377	0.587514	0.031193	-4.13095	1.96815	-0.471604	1.51389
R7585	R7585	E-08	8	Fed	28	-2.38034	1.38399	-0.455854	0.521723	1.31292	0.435485	0.465777	0.803035	-3.79036	1.98989	-0.221076	1.64238
R7587	R7587	E-09	16	Fed	28	-2.07458	2.05129	0.345139	-0.68852	1.18732	-0.531781	-0.674793	0.84521	-4.85563	1.88164	-0.568917	0.873692
R7588	R7588	E-09	16	Fed	28	-2.36445	2.75001	0.650509	-0.426334	1.25681	0.214107	1.13191	1.36053	-4.00436	2.01504	-0.446601	1.03275
R7589	R7589	E-09	16	Fed	28	-2.75132	2.53918	0.127118	-0.492981	1.43457	-0.0239671	1.15864	0.403052	-3.90768	1.91486	-0.575292	1.38132
R7590	R7590	F-04	8	Unfed	28	-0.912195	-1.34422	-1.61042	-2.41186	-0.927688	-1.68658	-0.2954	-1.44547	-3.05143	3.12486	1.44102	0.683602
R7591	R7591	F-04	8	Unfed	28	-0.640311	-2.81886	-0.94811	-2.11385	-0.309883	-2.19995	-0.884191	-1.44545	-2.54945	2.67005	0.730279	0.78404
R7592	R7592	F-04	8	Unfed	28	1.20587	0.935066	-1.63256	-0.810461	0.99644	-0.506023	-0.0512825	-0.466608	-1.12587	2.38448	1.05592	1.43303
R7593	R7593	F-05	16	Unfed	28	-0.42689	-3.96452	-2.46867	-1.72105	-1.54077	-2.31465	-1.69724	-0.835785	-2.85795	3.22073	1.21979	-0.627702
R7594	R7594	F-05	16	Unfed	28	-0.196111	-5.60837	-3.49865	-4.25528	-1.83066	-2.82562	-2.7228	-1.3837	-1.33538	4.12754	1.14976	-0.427324
R7595	R7595	F-05	16	Unfed	28	-0.446497	-6.21581	-2.46274	-4.25379	-1.79539	-3.60131	-4.1505	-1.6939	-2.07037	3.29211	-0.107726	-0.576928
R7596	R7596	F-06	16	Fed	28	-3.52545	2.02497	0.159447	-1.12571	0.859229	0.442252	-1.25168	0.644109	-3.38161	2.46429	-1.11244	1.43295
R7597	R7597	F-06	16	Fed	28	-3.25155	2.35215	0.183488	-0.572705	0.655853	0.107508	0.880726	0.808575	-4.05822	2.47557	-1.31422	1.67834
R7598	R7598	F-06	16	Fed	28	-2.51177	0.467352	-0.231425	1.20816	1.71841	1.14834	1.66156	1.51833	-3.89463	2.03657	-1.55506	1.67611
R7599	R7599	F-07	8	Fed	28	-3.35581	-0.130538	-0.470732	-0.978854	0.448882	-0.481423	-0.0250599	0.329012	-3.65616	2.04443	-1.38531	1.856
R7600	R7600	F-07	8	Fed	28	-4.28592	-2.19101	-0.743579	-0.715076	0.854072	0.200929	0.0709657	0.595505	-4.76697	2.21113	-1.67035	2.11653
R7601	R7601	F-07	8	Fed	28	0.658569	-3.37252	-1.35123	-1.04271	0.618128	-0.177174	-0.791014	1.17582	2.46722	2.04042	-0.227097	1.83286
R7610	R7610	E-04	8	Fed	35	-2.90066	0.854828	-0.0988898	-1.23251	0.236214	-0.561081	-0.788016	0.682782	-3.71189	1.74776	-1.72403	1.63781
R7611	R7611	E-05	8	Unfed	35	-0.886328	-4.39061	-1.41444	-3.73151	-0.934318	-2.11378	-1.88386	-2.31997	-1.8434	3.03301	-0.336952	0.226923
R7612	R7612	E-05	8	Unfed	35	-2.14925	-1.77687	-2.01749	-4.08271	-1.74926	-2.29467	-3.7569	-2.67948	-2.68416	3.04754	0.210769	0.152344
R7613	R7613	E-05	8	Unfed	35	-1.82739	-4.46395	-3.04983	-4.4038	-2.13256	-1.7543	-3.16241	-2.71994	-2.52159	3.16173	0.665455	-0.341609
R7614	R7614	E-06	16	Unfed	35	-1.99789	-3.98537	-3.31515	-4.0382	-2.292	-3.84129	-3.61597	-2.54233	-2.45697	2.71022	-1.09466	-1.48463
R7615	R7615	E-06	16	Unfed	35	-0.620913	-9.54162	-3.69572	-3.46315	-0.310071	-2.14722	-2.1848	-1.36587	-2.51174	2.4475	-0.248489	-0.105426
R7616	R7616	E-06	16	Unfed	35	-4.55064	-9.60004	-5.3343	-6.65476	-1.73487	-2.9233	-4.4704	-3.30582	-4.42103	4.18642	0.91113	-1.09169
R7617	R7617	E-06	16	Unfed	35	-1.38428	-7.63382	-3.11579	-3.43192	-1.30159	-2.04103	-5.44701	-1.55553	-1.66728	3.4161	-0.0490263	-0.466889
R7618	R7618	E-06	16	Unfed	35	-0.97032	-5.86679	-3.73388	-6.92698	-2.50777	-3.69918	-4.17137	-2.81794	-1.99352	3.54015	0.37693	-1.28644
R7619	R7619	E-06	16	Unfed	35	-1.03597	-6.29033	-2.85532	-5.43043	-2.61323	-3.31949	-4.97094	-2.78582	-2.1459	3.51558	-0.0283081	-1.0854
R7620	R7620	E-06	16	Unfed	35	-1.13567	-7.80558	-1.77372	-3.7161	-1.41049	-2.30976	-1.73849	-2.09597	-1.47632	2.9338	-0.0115521	-0.694178
R7621	R7621	E-06	16	Unfed	35	-0.166767	-6.55864	-1.68455	-3.53562	-1.2211	-2.29033	-2.12552	-1.92249	-1.71251	3.28368	-0.0875055	-0.682715
R7622	R7622	E-06	16	Unfed	35	-1.6376	-4.18174	-2.00596	-4.31501	-2.28084	-2.59458	-2.42506	-1.97432	-1.94387	3.09007	-0.258341	-0.365463
R7623	R7623	E-06	16	Unfed	35	-1.2615	-1.91368	-2.51457	-3.30541	-1.86318	-2.25491	-2.38521	-1.86338	-1.95688	3.18285	-0.255141	-0.467393
R7624	R7624	E-06	16	Unfed	35	-1.27179	-2.6296	-2.2257	-3.11879	-1.00841	-1.79744	-2.07599	-1.79694	-1.38176	3.51688	0.165789	-0.228721
R7625	R7625	E-06	16	Unfed	35	-1.1058	-12.7267	-5.67745	-3.94603	-1.27867	-2.52217	-2.2848	-1.91574	-2.63647	4.71477	1.25383	-1.46193
R7626	R7626	E-06	16	Unfed	35	-0.724278	-7.26638	-2.44187	-5.2671	-1.94301	-3.12203	-3.49816	-2.67327	-1.18595	3.1309	0.00694336	-0.972539
R7627	R7627	E-06	16	Unfed	35	-0.762768	-6.8542	-3.04061	-5.25502	-2.33555	-4.19293	-4.62346	-2.6754	-1.76062	3.65952	-0.300224	-1.59808
R7628	R7628	E-06	16	Unfed	35	-0.829528	-2.93014	-2.69179	-2.49093	-1.645	-1.87697	-1.91609	-1.26488	-1.61567	2.92668	-0.160815	-0.520474
R7629	R7629	E-07	8	Unfed	35	-1.6946	-5.3899	-2.93742	-2.56547	-0.445197	-1.17926	-0.60303	-0.845637	-1.71142	2.9087	0.401276	1.79602
R7630	R7630	E-07	8	Unfed	35	-1.43965	-1.5684	-1.714	-2.83785	-1.62565	-1.6453	-2.87446	-1.78149	-1.96224	2.55559	-0.634048	0.863477
R7631	R7631	E-07	8	Unfed	35	-1.66988	-1.82977	-1.27727	-1.97905	-0.383889	-0.606461	-1.32671	-1.02116	-1.83111	1.76495	-0.476414	1.41437
R7632	R7632	E-08	8	Fed	35	-4.30719	0.644254	-0.361772	-1.49991	0.78919	0.61854	-1.82161	0.308715	-3.82433	2.50378	-0.683415	2.08266
R7633	R7633	E-08	8	Fed	35	-2.56824	-1.50463	-1.16555	0.239557	1.40636	0.262783	1.17102	1.49932	-3.63263	1.97455	-1.01654	2.33891
R7634	R7634	E-08	8	Fed	35	-2.5673	-0.552558	-0.321532	-1.65355	0.392762	-0.679469	-4.34909	0.0169251	-3.36324	2.0958	-0.870266	1.59418
R7635	R7635	E-09	16	Fed	35	-3.13081	0.312763	-0.525713	-1.70609	0.938494	-0.515004	-0.200847	0.569984	-4.31895	2.27056	-1.76971	1.54182
R7636	R7636	E-09	16	Fed	35	-3.27681	0.394594	0.630145	-0.665765	0.696469	0.279822	-0.418467	0.856168	-3.83113	2.33062	-1.28202	0.910352
R7637	R7637	E-09	16	Fed	35	-3.42498	2.22459	0.7032	-0.952021	1.14713	0.380811	-0.449154	0.743548	-4.77517	2.19464	-1.55323	1.62546
R7638	R7638	E-09	16	Fed	35	-3.36241	3.67378	0.529527	-0.0705838	1.13305	0.708892	0.0693409	0.958734	-4.45195	2.36943	-1.59739	1.21656
R7639	R7639	E-09	16	Fed	35	-4.44205	1.66708	0.171529	-0.561463	0.64389	0.128325	0.213708	0.518643	-4.65274	1.93253	-1.91149	0.899185
R7640	R7640	E-09	16	Fed	35	-2.94647	3.21518	0.864968	0.101357	1.03199	0.811282	0.629644	1.22964	-4.47643	2.03145	-1.7891	1.49052
R7641	R7641	E-09	16	Fed	35	-3.06835	2.38849	0.17097	-1.05587	0.43645	-0.769259	0.532517	0.622937	-3.88509	2.6993	-1.59902	0.961425
R7642	R7642	E-09	16	Fed	35	-3.47034	2.50755	0.661381	-1.30889	0.793309	0.412417	0.443341	0.74648	-4.52915	2.11516	-1.57056	1.14095
R7643	R7643	E-09	16	Fed	35	-3.51735	3.4904	0.65239	-0.647736	0.519343	-0.0440529	-0.108138	0.614738	-5.16542	2.16767	-1.66354	1.35099
R7644	R7644	E-09	16	Fed	35	-3.0301	3.49182	0.754572	-0.830782	0.815269	0.692422	-0.349464	0.915894	-4.64073	2.06676	-1.80606	1.59958
R7645	R7645	E-09	16	Fed	35	-3.84149	0.806515	0.889568	-1.29268	0.65911	0.715214	0.456768	-0.31649	-4.32706	2.05431	-1.19375	1.2033
R7646	R7646	E-09	16	Fed	35	-3.60736	2.74571	-0.237393	-1.09874	0.521313	0.100602	-0.687656	0.33745	-4.25196	2.34945	-1.20013	0.994961
R7647	R7647	E-09	16	Fed	35	-3.42353	1.59903	-1.50068	-0.715233	-0.13013	-0.515236	-0.213026	0.318298	-3.32787	2.31905	-1.47016	0.666466
R7648	R7648	E-09	16	Fed	35	-3.27486	-0.24596	0.036191	0.645456	1.41805	1.21483	0.709551	2.0772	-4.14478	2.20953	-1.21366	1.57057
R7649	R7649	E-09	16	Fed	35	-3.71172	2.23803	-0.0654265	-0.83949	0.499007	-0.0578629	-0.0213125	0.772787	-4.21762	2.18499	-1.41678	1.32291
R7650	R7650	F-04	8	Unfed	35	-0.901033	-2.51921	-1.45368	-3.60095	-0.811761	-1.3148	-2.74188	-1.39074	-2.04502	2.96491	0.0182745	0.587961
R7651	R7651	F-04	8	Unfed	35	-1.73636	-3.63314	-1.15697	-3.60568	-1.06269	-2.18484	-2.35686	-1.89248	-2.44843	3.02123	-0.22124	0.972577
R7652	R7652	F-04	8	Unfed	35	-0.782824	-2.98917	-0.956043	-2.32504	-0.695651	-1.37258	-0.729242	-1.42537	-1.77108	2.81281	-0.236778	0.849703
R7653	R7653	F-05	16	Unfed	35	-1.34187	-7.37857	-3.23731	-4.68588	-2.49769	-3.68344	-2.63144	-2.88764	-2.65373	3.56798	-0.192029	-1.63385
R7654	R7654	F-05	16	Unfed	35	-0.645733	-7.29842	-3.25662	-4.3071	-1.95209	-1.67007	-2.84108	-2.1	-1.19274	3.42517	0.169483	-0.275943
R7655	R7655	F-05	16	Unfed	35	-2.28623	-6.41564	-3.07942	-3.59629	-2.03737	-3.24338	-3.70014	-2.11242	-2.23279	3.27157	-0.132559	-0.683453
R7656	R7656	F-05	16	Unfed	35	-1.45385	-4.94203	-2.52139	-3.47525	-2.22186	-2.44428	-3.13332	-1.72011	-2.3814	2.77848	0.185429	-1.96095
R7657	R7657	F-05	16	Unfed	35	-0.149737	-6.08651	-4.31155	-6.54234	-2.86349	-3.90871	-5.74899	-3.28713	-2.06018	4.17363	-0.196454	-1.7445
R7658	R7658	F-05	16	Unfed	35	-0.712052	-5.02321	-3.20007	-6.40276	-2.39694	-3.45559	-3.63631	-2.63289	-2.375	3.65366	0.730636	-1.5462
R7659	R7659	F-05	16	Unfed	35	0.0662952	-4.4449	-3.64864	-3.81742	-0.812616	-2.68738	-1.91012	-0.693364	-1.89862	3.07979	0.332324	-0.313249
R7660	R7660	F-05	16	Unfed	35	0.392096	-9.89281	-4.61053	-4.24125	-0.748766	-2.14317	-3.44748	-1.99903	-1.34496	4.23652	0.838363	-0.346981
R7661	R7661	F-05	16	Unfed	35	-0.923932	-2.52882	-1.90424	-2.75273	-1.51636	-2.86367	-1.48625	-1.96473	-2.35811	3.18457	0.0906983	-1.19705
R7662	R7662	F-05	16	Unfed	35	-0.215824	-5.75108	-3.32152	-3.30064	-2.14481	-3.02382	-5.62038	-1.99786	-1.97652	2.80949	0.26974	-1.52411
R7663	R7663	F-05	16	Unfed	35	-0.776518	-7.9831	-5.87314	-6.01189	-2.54758	-2.99483	-4.3304	-2.80298	-1.68721	3.69996	0.852204	-2.02346
R7667	R7667	F-05	16	Unfed	35	-2.1158	-7.03024	-3.13769	-5.96199	-2.01025	-3.28271	-3.56169	-3.01632	-3.84038	4.16582	1.15016	-0.885964
R7668	R7668	F-06	16	Fed	35	-4.29229	-0.465881	-0.0103948	-1.84776	-0.043764	-0.123075	-0.785903	-0.0663707	-3.74117	2.71795	-0.439986	0.601337
R7669	R7669	F-06	16	Fed	35	-2.41491	2.13775	0.547718	-0.332654	0.92136	0.392032	1.07021	1.06805	-3.46668	2.23632	-0.600137	1.26316
R7670	R7670	F-06	16	Fed	35	-2.31559	2.92192	0.494029	-0.754164	0.656193	0.311344	-3.61271	0.772682	-3.65556	2.06114	-1.06096	0.741728
R7671	R7671	F-06	16	Fed	35	-3.08733	2.78138	0.44387	-0.445992	1.03743	0.732547	0.210548	1.1605	-4.32765	2.02453	-0.805403	1.57831
R7673	R7673	F-06	16	Fed	35	-1.676	0.966628	-1.79215	-0.585033	1.95214	-1.35455	1.42622	1.72885	-3.80977	0.446866	0.744336	1.51578
R7674	R7674	F-06	16	Fed	35	-2.21695	2.98738	0.951664	-0.723069	0.450759	-1.02284	-1.20378	0.292511	-4.6591	1.68492	-0.322191	0.540171
R7675	R7675	F-06	16	Fed	35	-2.28386	2.30632	0.378484	-0.542125	0.24406	-0.644053	-0.48031	0.161912	-4.49225	2.06684	0.148494	0.880957
R7676	R7676	F-06	16	Fed	35	-2.02922	1.49799	-0.867748	-0.539184	0.772568	-0.249199	1.27164	0.571708	-4.11701	2.36025	0.118292	0.730688
R7677	R7677	F-06	16	Fed	35	-1.22137	2.13379	0.570327	-0.163001	1.6946	0.23871	0.672685	1.49435	-3.46297	1.6387	0.00572974	1.26748
R7678	R7678	F-06	16	Fed	35	-0.987603	2.73408	1.33481	1.0275	1.90367	0.212998	1.43759	1.26035	-3.6324	1.37587	-0.453995	1.54245
R7679	R7679	F-06	16	Fed	35	-1.50004	0.691063	0.00183511	-0.562794	1.33925	-0.918517	0.735122	0.43616	-3.74108	1.58887	0.653784	0.967012
R7680	R7680	F-06	16	Fed	35	-1.36978	1.37653	-0.313742	0.605171	1.55313	0.514199	1.86478	1.84226	-3.02844	1.63619	-0.25592	1.4519
R7681	R7681	F-06	16	Fed	35	-1.31949	0.728229	-1.10513	-0.346001	1.63605	-1.22481	1.40279	2.88435	-2.92501	-1.07058	-0.143651	3.15045
R7683	R7683	F-07	8	Fed	35	-1.50728	-2.00216	-1.02838	-0.277102	1.50442	-0.576971	0.577408	1.36317	-3.17404	-0.0105781	-0.55285	2.55374
R7684	R7684	F-07	8	Fed	35	-1.83723	0.847932	-0.22744	-0.783722	0.71626	-0.573029	0.782283	-0.000777585	-4.36665	1.70465	-0.686014	1.86875
R7685	R7685	F-07	8	Fed	35	-0.735548	-0.943172	-0.27652	-0.609539	1.2048	-0.483029	0.492012	0.74794	-2.30121	2.09896	0.623757	1.90046
R7686	R7686	F-08	16	Fed	35	-1.78301	0.228285	0.157285	0.41347	1.45879	0.439519	1.03112	1.68107	-3.40034	2.1427	0.0373496	1.3421
R7687	R7687	F-08	16	Fed	35	-1.476	1.61011	-0.543733	1.03556	2.78578	0.717355	-0.722613	2.91037	-3.71401	0.0931881	-0.0518745	2.00152
R7688	R7688	F-08	16	Fed	35	-3.36196	0.901106	-1.53295	-0.605951	0.601588	-0.696705	-0.3162	1.70546	-4.81222	0.590925	-2.0936	1.84072
R7689	R7689	F-08	16	Fed	35	-1.75094	0.348526	0.215709	-0.416087	0.649578	-0.351057	-0.0994521	1.73743	-4.04263	1.53617	-1.05573	1.91333
R7690	R7690	F-08	16	Fed	35	-2.0148	3.723	0.0880815	-1.193	-1.25171	-1.23484	0.0492546	0.116407	-4.04622	2.02696	-0.862091	1.55815
R7691	R7691	F-08	16	Fed	35	-2.12731	3.3461	0.899384	0.0500312	0.227137	-0.252064	-0.276938	1.64145	-4.1359	2.23867	-0.105445	1.69243
R7692	R7692	F-08	16	Fed	35	-2.65382	3.82894	0.475551	0.435387	0.710651	0.12403	-0.534182	0.90168	-4.10258	1.63671	-0.857701	1.7285
R7693	R7693	F-08	16	Fed	35	-2.43174	3.50592	0.366159	-0.0473755	-0.00691535	-0.287266	0.138492	0.570014	-3.95314	1.601	-0.825426	1.4479
R7694	R7694	F-08	16	Fed	35	-2.05619	2.78116	0.161996	0.603442	0.558678	0.00468822	0.599986	1.19209	-3.87914	1.27952	-0.555085	1.57079
R7695	R7695	F-08	16	Fed	35	-2.6687	2.30754	0.344712	0.885837	0.486219	0.594448	1.23527	1.73127	-4.6263	1.35511	-0.889185	1.62728
R7696	R7696	F-08	16	Fed	35	-2.44503	2.53673	0.962948	-1.61118	-0.327995	-0.37565	0.733548	0.790573	-4.03196	1.30486	-1.15686	1.24223
R7697	R7697	F-08	16	Fed	35	-3.4195	3.56964	0.582537	-0.768476	0.356557	0.0272816	-1.18998	0.96217	-4.61627	2.24467	-1.19669	1.40407
R7698	R7698	F-08	16	Fed	35	-2.12629	4.5823	0.9677	0.176979	0.331665	0.486507	-0.158835	1.26151	-4.42251	1.46449	-1.09724	1.50722
R7699	R7699	F-08	16	Fed	35	-4.00072	1.63393	0.978545	-0.620574	0.716427	-0.366115	-0.656503	1.08729	-5.13065	2.07537	-1.18851	1.7371
R7700	R7700	F-08	16	Fed	35	-3.47773	1.77623	0.884626	-0.394628	0.467863	0.0185023	-4.31782	0.646252	-4.27288	1.96068	-0.764799	1.32374
R7701	R7701	F-09	16	Unfed	35	-0.00149486	-7.52648	-3.14426	-3.20388	-2.28546	-3.70382	-2.88435	-1.48948	-2.46517	2.84839	0.537745	-0.361792
R7702	R7702	F-09	16	Unfed	35	0.0132182	-4.43577	-3.443	-3.30132	-2.65005	-3.6053	-4.02108	-2.23444	-1.72381	3.2995	0.647468	-0.21536
R7703	R7703	F-09	16	Unfed	35	-0.566122	-5.00578	-2.81956	-2.55179	-1.60178	-2.67155	-3.36235	-1.49315	-2.19793	3.1253	0.726511	-0.651066
R7704	R7704	F-09	16	Unfed	35	-1.5264	-7.08483	-4.39958	-6.42527	-3.19724	-4.15241	-3.77734	-1.97659	-3.66026	3.4219	0.675271	-1.50308
R7705	R7705	F-09	16	Unfed	35	-0.89015	-5.93787	-3.59879	-6.85703	-4.59693	-4.54323	-5.7403	-3.63077	-2.7543	3.21423	0.107469	-1.63991
R7706	R7706	F-09	16	Unfed	35	0.402796	-4.85824	-2.02988	-4.17888	-2.63613	-3.5817	-4.1596	-2.84869	-1.69802	3.54291	1.04712	-0.630865
R7708	R7708	F-09	16	Unfed	35	-1.25851	-4.04455	-3.29205	-4.32368	-3.24705	-3.75868	-3.78866	-2.35612	-2.25058	3.08471	-0.0175977	-1.00021
R7709	R7709	F-09	16	Unfed	35	-0.904765	-5.13053	-1.78664	-2.75623	-2.07063	-2.30659	-3.02783	-1.61588	-2.16167	2.74722	0.208735	-0.252193
R7710	R7710	F-09	16	Unfed	35	-0.372896	-3.81027	-1.99406	-1.83479	-2.01212	-2.44414	-2.73197	-1.4452	-2.45351	2.60895	0.409034	-0.110063
R7711	R7711	F-09	16	Unfed	35	0.235219	-4.74678	-4.15727	-2.60877	-0.412238	-3.60966	-0.850294	0.596605	-2.17609	-1.41934	0.624738	0.684942
R7712	R7712	F-09	16	Unfed	35	-1.55249	-6.76539	-3.40532	-7.51963	-4.13262	-5.0673	-4.16083	-3.22358	-3.11513	2.79117	0.518679	-3.08755
R7713	R7713	F-09	16	Unfed	35	-0.777041	-5.22481	-2.26367	-5.38966	-2.53331	-4.02535	-3.39983	-3.13106	-1.50098	3.58608	0.325081	-0.955433
R7714	R7714	F-09	16	Unfed	35	-1.27946	-3.96914	-3.54112	-4.47828	-3.14766	-4.85321	-4.43464	-3.32215	-2.48888	3.30409	-0.319363	-0.518741
R7715	R7715	F-09	16	Unfed	35	0.196605	-4.12595	-2.70128	-4.31312	-2.54508	-3.96579	-4.40462	-2.39989	-2.02534	3.24017	0.905196	-1.68026
R7752	R7752	E-04	8	Fed	42	-3.03952	3.36974	0.302962	-0.82256	0.240101	-0.105905	0.155136	0.118466	-5.12504	0.818275	-0.541612	1.23508
R7753	R7753	E-04	8	Fed	42	-2.91496	1.76522	0.613427	-0.517413	0.323256	0.00166429	-0.0532217	0.564067	-4.68264	1.27453	-0.666509	1.76057
R7754	R7754	E-04	8	Fed	42	-3.10184	2.62238	0.469999	0.0349077	0.413344	-0.0864976	0.38877	0.0665019	-4.63666	1.53905	-0.830195	2.19051
R7755	R7755	E-05	8	Unfed	42	-1.4047	-0.6751	-2.23179	-3.03132	-1.84483	-2.17455	-3.26633	-2.29189	-2.55873	2.70767	0.0378847	0.610903
R7756	R7756	E-05	8	Unfed	42	-1.1082	-2.29627	-1.69647	-1.16462	-1.44643	-1.45586	-1.06629	-0.976049	-2.00943	1.96366	-0.126968	0.202367
R7757	R7757	E-05	8	Unfed	42	-0.578452	-1.61192	-1.442	-2.5455	-1.63679	-1.74125	-3.09252	-1.43739	-2.02554	2.67303	0.19179	0.520522
R7758	R7758	E-07	8	Unfed	42	-0.122803	-1.19488	-1.13895	-1.15344	-0.933259	-1.25823	-4.44013	-0.89348	-1.43076	1.5379	0.216135	0.960305
R7759	R7759	E-07	8	Unfed	42	-0.62624	-1.94449	-3.60194	-4.01568	-2.76404	-2.20789	-2.69207	-1.64433	-2.12311	2.81256	0.68341	0.282357
R7760	R7760	E-07	8	Unfed	42	-0.373223	-1.28836	-0.371595	-1.86363	-0.980647	-1.67812	-2.1325	-1.08369	-1.91942	2.31085	0.100175	1.29588
R7761	R7761	E-08	8	Fed	42	-3.72283	1.61437	0.552184	-0.997591	0.159941	-0.815665	-0.685169	-0.0635552	-5.58667	1.57835	-1.18332	1.53544
R7762	R7762	E-08	8	Fed	42	-3.13989	1.63659	-0.185868	-1.2656	-0.231552	-1.07219	0.172716	-0.154975	-5.0689	1.76421	-0.376966	1.37898
R7763	R7763	E-08	8	Fed	42	-2.51623	1.83091	-0.00802754	-1.23278	-0.221443	-0.905905	-0.296243	-0.86995	-3.86575	1.77586	-0.0785855	0.497162
R7764	R7764	F-04	8	Unfed	42	-0.527448	0.13699	-0.718173	-1.17303	-0.853855	-1.59446	-0.837274	-1.17319	-2.03341	1.91799	-0.199586	1.02085
R7765	R7765	F-04	8	Unfed	42	-0.696465	-1.65576	-4.43264	-3.10068	-1.91886	-6.1177	-5.72044	-1.82928	-1.96032	1.82524	0.476344	0.404722
R7766	R7766	F-04	8	Unfed	42	-0.0635687	-4.95237	-2.84539	-3.54083	-3.16862	-3.44811	-3.1204	-2.72167	-1.05965	2.62409	0.00873215	-0.178103
R7767	R7767	F-07	8	Fed	42	-1.44156	0.120336	-0.997838	-3.33535	0.0528455	-2.19401	-1.05659	-1.91813	-3.68456	1.90725	0.539696	0.41524
R7768	R7768	F-07	8	Fed	42	-2.0473	0.749428	0.430244	-0.884915	1.24095	-1.08541	-0.318387	0.392796	-4.6309	1.80296	-0.00282225	1.81272
R7769	R7769	F-07	8	Fed	42	-2.41075	2.99911	-0.156963	-0.970885	0.712882	-0.0905756	-0.128928	-1.76173	-4.3043	1.70057	-0.0385948	1.1024
R7806	R7806	E-04	8	Unfed	49	-0.436975	-4.33007	-1.76567	-1.76496	-1.00412	-1.85699	-0.938622	-1.50517	-1.25059	1.84657	0.696083	0.00394388
R7807	R7807	E-04	8	Unfed	49	-0.119965	-3.6254	-1.65588	-2.83214	-1.45533	-2.47446	-2.52433	-2.15353	-1.94068	2.1426	0.882898	-0.525077
R7808	R7808	E-04	8	Unfed	49	0.0890392	-1.83686	-1.13271	-2.61656	-1.56219	-2.32095	-1.01987	-1.74906	-1.85502	2.47056	0.835685	0.234037
R7809	R7809	E-05	8	Unfed	49	0.149788	-1.96179	-1.0477	-3.21015	-1.29552	-1.93741	-1.95587	-2.20288	-1.61599	2.0992	-0.00162854	0.255034
R7810	R7810	E-05	8	Unfed	49	-0.423704	-3.00328	-1.82036	-4.71415	-2.36962	-3.3832	-3.06158	-2.86141	-1.85952	2.31065	0.490691	-0.747132
R7811	R7811	E-05	8	Fed	49	-1.90632	3.16741	0.379694	-1.16561	0.230321	-0.507136	-0.969372	-0.191824	-4.28641	1.13244	-0.486022	1.18336
R7813	R7813	E-07	8	Fed	49	-2.79502	3.01924	0.105277	-2.10174	0.010551	-1.05092	-1.7259	-0.334231	-4.71805	0.588088	-1.76076	0.886055
R7814	R7814	E-07	8	Unfed	49	-0.376105	-1.34632	-1.30802	-2.9696	-1.45595	-2.4394	-1.77182	-1.84302	-1.66989	1.82476	0.314635	-0.0609828
R7815	R7815	E-08	8	Fed	49	-3.62856	2.31586	0.468044	-0.541497	0.342807	-0.23363	-0.333814	0.521525	-4.65261	0.925953	-1.34623	1.19484
R7816	R7816	E-08	8	Fed	49	-2.93268	-0.0332536	0.5321	-0.379062	0.438184	-0.432542	-0.14413	0.584829	-4.49727	1.17981	-0.840273	1.43197
R7817	R7817	E-08	8	Fed	49	-2.69596	2.73334	0.672054	-1.42918	0.436949	-0.165788	-0.0669046	0.506184	-5.1713	1.07964	-1.09566	1.10607
R7818	R7818	F-04	8	Unfed	49	-0.0774015	-2.3536	-0.5417	-1.72117	-0.69696	-1.13479	-0.493029	-1.08518	-1.3197	2.25807	0.213989	0.450282
R7819	R7819	F-04	8	Unfed	49	-0.19963	-3.22333	-2.73085	-3.7807	-2.7237	-3.07771	-3.00843	-3.11188	-1.95165	2.31393	0.338884	-0.916527
R7821	R7821	F-07	8	Fed	49	-2.89078	1.29344	-0.674555	-0.601476	-0.00787227	-0.914057	-0.442525	0.441323	-4.79471	1.01954	-1.03201	0.936459
R7822	R7822	F-07	8	Fed	49	-2.67507	-0.60649	-1.24629	-2.88908	-0.611532	-2.11624	-2.00701	-0.629131	-4.65444	1.45293	-0.390637	0.764476
R7823	R7823	F-07	8	Fed	49	-2.31984	1.13157	-0.671768	-3.62466	-0.72928	-2.16888	-1.21282	-1.28694	-3.98295	1.93828	0.0845202	-0.28647
R7860	R7860	E-04	8	Fed	56	-2.29191	0.730435	-0.485776	-0.357864	1.06599	-0.685081	0.852876	1.22395	-3.77255	0.777232	-0.838216	1.91693
R7861	R7861	E-04	8	Fed	56	-1.80545	2.87259	-0.380734	-1.07999	-0.0342333	-0.452044	-0.595047	0.265343	-4.75322	1.5298	-0.179074	1.39484
R7862	R7862	E-04	8	Fed	56	-3.19494	1.24693	-1.4009	-3.54226	-1.74227	-2.37771	-1.3475	-3.08873	-4.35888	2.37909	0.358848	-0.185299
R7863	R7863	E-04	8	Fed	56	-2.42626	-0.147339	-0.383041	-1.62799	0.533353	-0.831065	0.434603	-0.641304	-3.91613	1.80661	0.044826	1.19087
R7864	R7864	E-04	8	Fed	56	-2.97082	2.27958	0.487918	-0.742248	1.29704	0.14826	0.362557	0.180632	-3.99873	0.957079	-0.0633698	1.50805
R7865	R7865	E-04	8	Fed	56	-2.74482	3.87307	1.00555	0.0517737	1.80967	0.587103	-4.5518	0.498873	-4.83996	1.98465	-0.50913	1.77228
R7866	R7866	E-04	8	Fed	56	-2.51716	2.65403	0.243328	-0.498288	1.24723	-0.319848	-0.0267786	0.572363	-3.80513	1.70886	-0.159353	1.45656
R7867	R7867	E-04	8	Fed	56	-3.18772	3.23392	0.473382	-1.92126	1.15063	-0.0106888	-0.539454	-0.132688	-3.11358	1.31708	-0.030237	1.19217
R7868	R7868	E-04	8	Fed	56	-1.36528	-0.168618	-0.996814	0.032694	2.02377	0.295146	1.07173	1.76709	-2.73044	1.39637	-0.449254	2.24475
R7869	R7869	E-04	8	Fed	56	-1.36086	-2.13136	-0.92138	0.84863	3.29308	0.978219	2.61836	2.81606	-2.98139	-0.547519	-0.264079	3.30445
R7870	R7870	E-04	8	Fed	56	-0.696448	0.0367124	1.42967	-0.325378	1.60805	0.320472	1.78195	1.26664	-4.04576	1.70384	0.355345	0.992502
R7871	R7871	E-04	8	Fed	56	-2.46317	0.0458732	-0.500282	-1.27906	-0.395643	-1.10661	0.0205613	-0.544706	-4.19756	1.89874	0.590212	0.975812
R7872	R7872	E-04	8	Fed	56	-2.22717	1.81958	-0.65859	-1.74324	0.166822	-1.18229	0.599363	0.0625537	-3.7926	2.20508	0.0734695	0.96846
R7873	R7873	E-04	8	Fed	56	-1.97311	0.870226	-0.0600912	-0.537742	0.664033	-0.858329	0.570416	0.0804414	-4.01611	1.19338	-0.692197	1.3777
R7874	R7874	E-04	8	Fed	56	-1.82797	2.00007	0.233392	-0.627952	0.938414	-0.323134	0.0322846	0.457844	-4.09469	1.44305	-0.352721	1.25368
R7875	R7875	E-05	8	Unfed	56	1.00078	-3.06784	-4.27294	-1.71996	0.240595	-1.6489	-0.0654338	0.755577	-1.19231	-0.715933	1.60875	0.441453
R7876	R7876	E-05	8	Unfed	56	-0.782345	-6.88634	-4.41352	-3.51314	-1.21908	-1.85802	-1.42003	-1.17317	-1.27289	2.01684	0.360383	0.989622
R7877	R7877	E-05	8	Unfed	56	-0.51466	-8.02585	-5.29465	-4.4376	-2.1119	-3.75725	-2.12317	-2.26878	-1.71645	2.36684	0.772839	-0.212275
R7878	R7878	E-05	8	Unfed	56	-2.42163	-6.93402	-3.63334	-4.78141	-2.61397	-3.01546	-3.5738	-3.30541	-2.64068	2.58281	0.467795	-0.273105
R7879	R7879	E-05	8	Unfed	56	-1.09291	-3.33738	-2.5288	-4.37364	-2.32144	-2.73135	-2.90553	-3.03363	-2.10024	3.16595	0.937281	-0.0023833
R7880	R7880	E-05	8	Unfed	56	-1.2522	-4.63351	-2.22247	-3.26555	-2.00613	-2.93963	-2.19209	-2.76388	-1.94702	2.79509	1.07947	-0.582175
R7881	R7881	E-05	8	Unfed	56	-0.784809	-3.51389	-1.92971	-2.60664	-1.23628	-1.72975	-3.74106	-2.19976	-1.78949	2.69146	0.283484	0.384209
R7882	R7882	E-05	8	Unfed	56	-0.410317	-3.4254	-1.91084	-1.56904	-1.25446	-1.55151	-0.7585	-1.42004	-1.7947	3.23561	0.751546	-0.0654983
R7883	R7883	E-05	8	Unfed	56	0.0080016	-6.87706	-4.33887	-2.40385	-1.41018	-2.62115	-1.85182	-0.995017	-1.53576	2.19228	0.691353	0.158811
R7884	R7884	E-05	8	Unfed	56	-1.45016	-2.57744	-2.06345	-4.45549	-2.51416	-3.82018	-3.49669	-2.9984	-2.35855	3.27037	0.987735	-0.426191
R7885	R7885	E-05	8	Unfed	56	-1.21141	-3.50892	-2.87321	-3.75774	-2.68848	-2.86246	-2.33009	-2.84295	-1.92682	2.65206	0.22127	-0.24369
R7886	R7886	E-05	8	Unfed	56	-1.5072	-4.92789	-2.40739	-4.06587	-2.82141	-2.42985	-2.32524	-3.17189	-1.55984	2.86332	0.179365	-0.606322
R7887	R7887	E-05	8	Unfed	56	-1.13141	-3.85715	-1.5333	-2.90315	-0.940505	-1.89834	-0.923579	-1.95889	-2.36055	2.60006	-0.0548973	0.435856
R7888	R7888	E-05	8	Unfed	56	-1.71151	-1.42276	-2.65175	-3.97726	-2.13705	-2.91386	-3.75224	-2.88194	-2.02819	2.55558	0.44915	-0.546236
R7889	R7889	E-05	8	Unfed	56	-1.93684	-3.4652	-3.03259	-2.45335	-2.35327	-2.29415	-4.47287	-2.36236	-2.7638	2.82866	0.576106	-0.630531
R7896	R7896	E-07	8	Unfed	56	-1.03897	-1.59249	-2.2109	-3.52453	-2.28351	-2.31697	-3.38741	-3.11316	-1.22229	2.37252	0.0144903	-0.107504
R7897	R7897	E-07	8	Unfed	56	-1.26862	-3.89091	-3.1117	-2.99697	-1.09597	-1.85847	-2.327	-1.41795	-1.87271	2.70188	0.808469	0.792653
R7898	R7898	E-07	8	Unfed	56	-0.934362	-1.96899	-1.27083	-1.95502	-0.932152	-1.52182	-0.856304	-1.36011	-1.84393	2.44665	0.24579	0.650855
R7899	R7899	E-07	8	Unfed	56	-0.82537	-7.01231	-4.34362	-2.73423	-0.450087	-2.51117	-1.48046	-0.512162	-1.69897	0.523118	0.714365	0.639761
R7900	R7900	E-07	8	Unfed	56	-2.70673	-7.2175	-3.32647	-4.71319	-3.24017	-3.14132	-3.91909	-3.33194	-4.02143	2.74934	0.857052	-1.02944
R7901	R7901	E-07	8	Unfed	56	-1.2118	-3.24569	-3.75136	-4.18576	-2.41278	-2.43173	-3.12843	-2.76248	-1.86585	2.52663	0.182653	-0.0941158
R7902	R7902	E-07	8	Unfed	56	-1.94178	-3.94908	-2.47582	-4.3553	-2.63385	-3.24178	-2.08355	-2.69993	-3.34887	2.49086	0.37719	-0.706733
R7903	R7903	E-07	8	Unfed	56	-1.99458	-1.77885	-2.08585	-4.51841	-2.68846	-2.48705	-3.0833	-2.58223	-3.01736	3.47261	1.14484	-0.450148
R7904	R7904	E-07	8	Unfed	56	-3.42926	-3.90482	-2.65269	-4.54133	-2.84927	-3.21609	-3.17829	-3.19984	-4.57684	2.64626	1.17448	-0.887781
R7905	R7905	E-07	8	Unfed	56	-0.732704	-1.91616	-0.762793	-1.90936	-1.0005	-1.61822	-1.43601	-1.28903	-1.60496	2.12735	0.344154	0.314344
R7906	R7906	E-07	8	Unfed	56	-1.06376	-4.81803	-2.9219	-3.55683	-2.80001	-2.20418	-3.23905	-3.01136	-2.34644	2.79897	0.950821	-1.01929
R7907	R7907	E-07	8	Unfed	56	-2.10459	-4.96714	-4.14834	-4.34437	-2.74224	-2.54436	-3.35301	-3.0931	-1.52567	3.1687	0.438011	-0.414682
R7908	R7908	E-07	8	Unfed	56	0.119685	-4.59334	-1.75689	-3.79191	-1.67533	-1.81717	-2.82218	-1.74694	-1.8391	3.46793	1.29509	0.273572
R7909	R7909	E-07	8	Unfed	56	-0.834401	-2.56398	-3.05808	-4.96398	-2.37501	-2.66307	-3.68241	-2.8462	-1.62888	2.64566	0.495977	-0.379677
R7910	R7910	E-07	8	Unfed	56	-2.01307	-6.04539	-3.16254	-4.2638	-2.39487	-2.69514	-2.66432	-2.93372	-2.84276	3.29375	0.584288	-0.135838
R7911	R7911	E-08	8	Fed	56	-2.57059	-0.464178	-1.61047	-1.90024	-0.592749	-1.48528	-1.47826	-0.974114	-3.7627	2.09161	-0.302707	1.23662
R7912	R7912	E-08	8	Fed	56	-3.00716	3.96881	0.313328	0.205945	0.785399	0.578456	-2.54032	0.432209	-3.74791	1.51953	-1.02725	1.95128
R7913	R7913	E-08	8	Fed	56	-3.55991	1.98764	-0.426761	-0.471075	0.333199	0.27488	-0.337401	0.269223	-3.67956	1.43465	-1.50092	1.90276
R7914	R7914	E-08	8	Fed	56	-3.46395	1.39327	-0.716388	-0.576709	0.144407	-0.277514	0.452801	-0.351816	-3.58059	1.95704	-0.264392	1.1641
R7915	R7915	E-08	8	Fed	56	-2.96678	-1.45374	-1.95878	-0.392076	1.05984	0.0181788	0.497935	0.517023	-3.41473	0.866631	-0.712842	2.03884
R7916	R7916	E-08	8	Fed	56	-2.83762	-0.910124	0.221924	-1.19542	0.270844	-0.528668	0.951764	0.123015	-3.84067	1.71632	-1.35632	1.87347
R7917	R7917	E-08	8	Fed	56	-3.15714	0.831285	-0.666677	-1.37849	-0.230049	-0.745516	-0.685875	-0.341675	-3.8596	1.7442	-1.39222	1.324
R7918	R7918	E-08	8	Fed	56	-4.06768	2.68527	0.204891	-1.37957	0.0587808	-0.351406	-0.514435	-1.4747	-3.56559	2.24318	-0.595658	1.31035
R7919	R7919	E-08	8	Fed	56	-2.45769	1.97541	-0.115646	-1.28315	-0.0374623	-0.42131	-0.0666964	-0.612619	-3.10792	2.3134	-0.39391	1.23065
R7920	R7920	E-08	8	Fed	56	-4.36052	2.15214	-0.0794168	-1.16819	0.0902236	-0.543296	-3.05728	-0.373155	-4.14879	2.18417	-0.110932	1.55526
R7921	R7921	E-08	8	Fed	56	-2.72519	1.57395	0.516511	-0.457725	0.305498	-0.0649769	1.02685	0.281683	-3.45187	1.21365	-1.57548	1.51141
R7922	R7922	E-08	8	Fed	56	-3.32694	2.98879	-0.136655	-0.661375	0.0611421	-0.301428	-0.279521	-0.331807	-3.65509	1.59947	-1.27632	1.46788
R7923	R7923	E-08	8	Fed	56	-3.63397	0.838956	-0.369666	-2.24989	-0.188283	-1.08556	-0.160431	-0.180334	-3.61778	1.66855	-1.1299	1.20455
R7924	R7924	E-08	8	Fed	56	-2.95119	1.64018	-0.418487	-1.91406	-0.346912	-1.38143	-1.6307	-1.20329	-3.40954	2.14044	-0.731087	1.13182
R7925	R7925	E-08	8	Fed	56	-2.31776	0.16138	-0.194501	-2.37727	-0.549249	-1.641	-0.999198	-0.870547	-3.34957	2.43899	-0.149602	1.10264
R7934	R7934	F-04	8	Unfed	56	-1.16251	-1.73444	-2.24413	-3.25899	-1.81847	-1.81872	-2.56397	-2.78364	-2.14144	2.84596	0.630544	-0.23249
R7935	R7935	F-04	8	Unfed	56	-1.25944	-3.48833	-0.923007	-2.42377	-1.04669	-1.84575	-0.536528	-1.58947	-1.81634	2.4081	0.0636218	0.597776
R7936	R7936	F-04	8	Unfed	56	-1.56984	-3.80347	-2.07461	-3.85097	-2.21813	-2.39172	-5.53186	-2.5834	-2.061	2.67512	0.26774	-0.2669
R7937	R7937	F-04	8	Unfed	56	-0.898913	-2.77843	-3.03352	-3.79295	-2.02732	-2.44692	-5.18035	-2.17	-2.24334	2.53083	0.820446	-0.299159
R7938	R7938	F-04	8	Unfed	56	-0.921918	-4.60729	-3.74612	-3.98279	-2.41007	-2.65399	-5.09274	-2.22588	-2.12488	2.80227	1.09455	-0.211604
R7939	R7939	F-04	8	Unfed	56	-0.795221	-4.20112	-3.70547	-3.51239	-1.04062	-3.01021	-1.09675	-0.849538	-1.98563	1.93865	0.0644345	0.845403
R7940	R7940	F-04	8	Unfed	56	-0.753639	-3.38346	-0.91168	-2.7012	-0.498295	-1.6583	-1.57273	-1.25854	-1.58418	2.54676	0.412605	0.514041
R7941	R7941	F-04	8	Unfed	56	-1.87155	-4.86181	-3.28844	-4.82743	-2.79897	-2.46525	-3.28158	-3.81247	-2.49367	3.05459	0.883504	-0.982199
R7942	R7942	F-04	8	Unfed	56	-0.647445	-5.25945	-2.95672	-4.38418	-2.05945	-2.91469	-2.28946	-2.52435	-2.54849	2.87408	0.808676	-0.19311
R7943	R7943	F-04	8	Unfed	56	-1.20091	-3.70247	-3.81414	-5.10692	-2.86205	-3.30675	-3.19508	-3.24808	-2.6468	3.00228	0.742899	-1.00114
R7944	R7944	F-04	8	Unfed	56	-0.914029	-3.77052	-2.43765	-2.65406	-1.97736	-1.43093	-2.36684	-2.01391	-1.38958	3.13588	1.20986	-0.0523403
R7945	R7945	F-04	8	Unfed	56	-0.804257	-5.4112	-3.82503	-3.26247	-1.05641	-2.54801	-1.34795	-1.17883	-2.2386	1.64059	0.547631	1.02561
R7946	R7946	F-04	8	Unfed	56	0.00518729	-2.83872	-1.65048	-3.02676	-1.59018	-2.21514	-1.0003	-1.6327	-1.84521	2.79297	0.816113	0.0288911
R7947	R7947	F-04	8	Unfed	56	-0.619407	-5.83588	-4.28394	-4.54664	-3.75942	-3.48329	-4.10888	-3.46119	-1.95606	2.33508	0.432184	-1.03838
R7948	R7948	F-04	8	Unfed	56	-1.45253	-4.87793	-4.26169	-6.98314	-3.3488	-3.95949	-4.59733	-4.76259	-1.84564	2.75134	0.945712	-1.56758
R7957	R7957	F-07	8	Fed	56	-3.32328	0.783809	-0.253688	-1.48512	-0.0467949	-0.703842	0.408692	-0.373825	-3.39253	1.9536	-0.00116975	1.07209
R7958	R7958	F-07	8	Fed	56	-2.55491	2.58913	0.515311	-1.21681	0.888273	-0.0250534	0.192751	-0.336433	-4.43621	1.29639	-0.407591	1.08874
R7959	R7959	F-07	8	Fed	56	-1.90967	2.50954	0.638191	-0.808035	1.3083	-0.0152285	0.16978	0.305136	-3.73355	1.59754	-0.556782	1.61015
R7960	R7960	F-07	8	Fed	56	-3.35143	2.26937	-0.00306951	-1.38	0.884718	-0.582284	-0.327996	-0.441985	-4.00337	1.76634	0.0488265	1.22003
R7961	R7961	F-07	8	Fed	56	-2.47422	1.49554	-1.17711	-0.6333	0.285937	-1.03951	0.111069	0.496866	-4.13793	1.44853	-0.125221	1.57111
R7963	R7963	F-07	8	Fed	56	-2.2743	-1.89122	-0.961963	-2.03195	0.686279	-0.809968	-0.825555	0.270138	-3.62342	1.983	-0.533987	1.77559
R7964	R7964	F-07	8	Fed	56	-3.42959	1.90803	-0.787807	-2.17497	0.606266	-1.12198	0.393631	-0.518717	-4.12373	1.75372	-0.503821	1.1188
R7965	R7965	F-07	8	Fed	56	-1.92331	-0.0468218	-0.73358	-1.4712	-0.0899032	-0.870929	-0.455899	-0.560726	-4.14903	1.57036	-0.978706	1.42675
R7966	R7966	F-07	8	Fed	56	-3.53097	-2.4357	0.0558562	-0.0345735	0.657747	-0.454167	1.19334	-0.1376	-3.75884	1.66161	-0.948553	1.49107
R7967	R7967	F-07	8	Fed	56	-2.21229	0.331957	-1.17197	-1.69044	-2.06422	-2.83434	0.3604	-0.0348777	-3.37757	0.236184	0.417307	1.67679
R7968	R7968	F-07	8	Fed	56	-3.31651	-1.94779	-1.953	-1.57473	0.366644	-1.83173	-0.781378	0.0199009	-3.49593	2.11352	0.199527	1.07146
R7969	R7969	F-07	8	Fed	56	-2.0415	-1.50829	-0.849779	-0.248397	1.48509	-0.71307	1.86928	1.14657	-3.68207	1.16814	0.687121	2.52147
R7970	R7970	F-07	8	Fed	56	-3.21469	2.32834	-0.539305	-3.39916	-0.689529	-1.80367	-1.87151	-0.455679	-3.75055	1.18093	-0.806059	0.774157
R7971	R7971	F-07	8	Fed	56	-2.17327	1.47515	0.659454	-1.31476	0.0748962	-0.41554	-0.220117	-0.56851	-2.91889	1.26732	-0.725078	0.651181

## Sheet: B) Refeeding
Sample_ID	Fish Number	Tank	Treatment	Timepoint	acad11.2	bglap.1	col10a1a.1	col1a2v.1.1	col1a2v2.1	col9a1a.1	col9a2.1	col9a3.2	cyp2j2.1	frrs1.2	klf15.2	mfap2.2
R7716	R7716	E-06	16C Unfed	3days	-2.06167	-4.63015	-1.14527	-3.39981	-1.71249	-2.18835	-3.28897	-1.29247	-4.52801	2.86011	-0.284604	-0.111687
R7717	R7717	E-06	16C Unfed	3days	-2.72349	-5.9963	-1.74781	-2.53803	-2.28272	-2.31964	-2.80301	-2.17729	-4.59365	2.58557	0.00932563	-0.619712
R7718	R7718	E-06	16C Unfed	3days	-2.59509	-1.52165	-1.42204	-3.31394	-1.69035	-2.4155	-2.72711	-1.53707	-4.07977	2.40994	0.0511396	-0.860778
R7719	R7719	E-09	16C Fed	3days	-2.42479	2.92817	0.425496	0.102983	0.167162	0.400167	-0.230065	1.38419	-4.15625	1.21388	-0.767966	1.10116
R7720	R7720	E-09	16C Fed	3days	-3.19446	2.11481	-0.303634	-2.07704	-1.07829	-1.61524	-1.62064	0.443347	-5.3658	1.39798	-0.828065	1.29444
R7721	R7721	E-09	16C Fed	3days	-2.25594	3.62617	0.518144	-1.0241	-0.136077	-0.528738	-2.14746	0.372223	-4.2182	1.8943	-0.855301	1.20784
R7722	R7722	F-05	16C Unfed	3days	-0.862197	-3.99005	-1.523	-3.08525	-1.82516	-2.45633	-3.15183	-0.686293	-4.09945	2.27528	0.243163	-0.0842959
R7723	R7723	F-05	16C Unfed	3days	-1.43902	-5.88783	-2.36825	-4.32566	-2.62281	-3.01186	-6.74794	-1.55529	-3.70863	2.99726	0.243229	-0.696601
R7724	R7724	F-05	16C Unfed	3days	-0.843408	-3.75238	-1.84145	-3.8646	-2.66783	-2.83704	-2.11555	-2.30519	-4.16127	3.3095	0.275051	-0.722242
R7725	R7725	F-06	16C Fed	3days	-3.08159	2.0845	0.0756881	-0.570967	-0.168746	-0.333586	-0.132975	0.462372	-4.35883	2.33795	-0.571582	1.18615
R7726	R7726	F-06	16C Fed	3days	-2.31097	1.7791	-0.405085	-0.708504	-0.399228	-0.776513	-0.712101	-0.146864	-3.87031	2.60753	-0.0939254	0.623569
R7727	R7727	F-06	16C Fed	3days	-2.38202	-0.363285	-0.910598	-1.40214	0.264041	-1.30681	-0.530441	0.909377	-3.51946	2.08642	-0.334771	1.05936
R7728	R7728	F-08	16C Fed	3days	-2.96852	4.11822	1.00229	-0.802952	0.297226	-0.396025	-0.1045	1.1201	-5.22899	1.74283	-0.916259	1.32726
R7729	R7729	F-08	16C Fed	3days	-3.24861	2.93259	0.624244	-0.877155	0.20526	-0.125693	-1.15173	-0.147053	-4.73203	2.10966	-1.1566	1.30405
R7730	R7730	F-08	16C Fed	3days	-3.18771	4.26675	1.12065	-0.219658	0.273746	0.238435	0.260073	1.55136	-4.8276	2.24281	-0.00406873	1.15537
R7731	R7731	F-09	16C Unfed	3days	-1.24377	-5.65742	-2.2887	-4.599	-2.82524	-3.52435	-7.11774	-3.04904	-3.42618	3.22048	-0.481486	-0.814807
R7732	R7732	F-09	16C Unfed	3days	0.424331	-5.30761	-2.3305	-0.866954	-1.25456	-1.9122	-1.96823	-0.903113	-3.64659	3.1535	0.5187	0.345615
R7733	R7733	F-09	16C Unfed	3days	-0.925081	-3.72054	-2.24725	-3.75018	-1.99723	-3.00047	-4.44992	-2.56212	-3.49575	2.87437	-0.214147	-0.709013
R7734	R7734	E-06	16C Unfed	6days	-2.18406	-2.05105	-0.741679	-1.70155	-1.2776	-1.46829	-1.0131	0.0521527	-4.55994	2.74412	-0.271745	0.842625
R7735	R7735	E-06	16C Unfed	6days	-1.41214	-3.02442	-1.54059	-2.66808	-2.05028	-2.53532	-3.28507	-1.2913	-4.64956	2.05688	-0.905205	0.240371
R7736	R7736	E-06	16C Unfed	6days	-2.1455	-1.42741	-1.27169	-2.79015	-1.59214	-2.60194	-6.39455	-1.71661	-5.00721	3.32277	-0.0195848	0.200986
R7737	R7737	E-09	16C Fed	6days	-1.59473	3.4411	0.738666	0.829888	0.465069	-0.139627	0.574753	1.08365	-4.21998	2.4961	-0.109209	1.20816
R7738	R7738	E-09	16C Fed	6days	-1.87679	0.937112	-0.137934	-0.791358	-0.10568	-0.670802	-1.17681	0.173298	-3.69518	2.68455	-0.110571	0.956163
R7739	R7739	E-09	16C Fed	6days	-2.80249	1.98916	-0.365218	-1.2549	-0.374123	-0.611859	-1.76485	-0.720599	-3.83452	2.35625	-0.447319	-0.15979
R7740	R7740	F-05	16C Unfed	6days	-1.90485	-0.604299	-0.409631	-1.57973	-0.691453	-1.17403	-0.902475	-0.359739	-4.88032	2.30173	-0.11124	0.707829
R7741	R7741	F-05	16C Unfed	6days	-1.97311	-3.25351	-0.63523	-1.38485	-0.687509	-1.02253	-1.86901	-0.297785	-4.93133	2.54298	-0.0361829	0.748488
R7742	R7742	F-05	16C Unfed	6days	-2.74993	-1.32711	-0.115454	-1.17241	-0.459241	-1.0556	-0.392824	-0.273199	-4.94253	1.59326	-0.013509	0.760992
R7743	R7743	F-06	16C Fed	6days	-2.31866	-0.318315	0.028985	-1.34399	0.250473	-1.23338	0.0942284	1.0926	-5.40517	1.72417	-1.13928	1.82393
R7744	R7744	F-06	16C Fed	6days	-3.29277	3.45791	0.919692	-1.20097	-0.0730507	-0.451486	-3.95062	0.578125	-5.58408	2.5607	-1.12192	1.03841
R7745	R7745	F-06	16C Fed	6days	-2.93824	4.3564	0.475123	-0.98479	-0.0484025	-0.315289	-1.8001	0.614429	-5.08892	1.85621	-0.586044	0.923055
R7746	R7746	F-08	16C Fed	6days	-3.8064	3.3102	-0.190882	0.118624	0.0747039	-0.562732	-0.833279	1.37425	-4.62301	1.39187	-0.506462	0.702492
R7747	R7747	F-08	16C Fed	6days	-3.00602	0.439978	0.45832	0.772121	0.302463	-0.214721	1.09155	1.34343	-4.98288	1.25882	-1.29754	1.78057
R7748	R7748	F-08	16C Fed	6days	-2.38665	2.62271	0.758214	0.0327622	0.733695	0.677668	0.707064	0.814438	-4.87828	2.20129	-0.363017	1.57859
R7749	R7749	F-09	16C Unfed	6days	-2.74117	-1.95768	-0.36314	-0.840206	-0.512633	-0.940175	-1.18969	-0.0252	-4.96721	2.32912	-0.73325	0.960904
R7750	R7750	F-09	16C Unfed	6days	-1.62332	-3.97475	-2.61316	-0.536545	0.368605	-1.35437	-0.538367	1.84247	-3.67775	1.69701	-0.0518224	2.13388
R7751	R7751	F-09	16C Unfed	6days	-3.65759	-4.50931	-1.8575	-4.96508	-3.65973	-3.31011	-4.17091	-1.97043	-5.49721	2.65202	-0.251704	-1.1915
R7770	R7770	E-06	16C Unfed	9days	-1.92417	-1.82657	-0.652405	-1.92241	-0.711005	-1.57124	0.0908842	-0.335143	-5.05212	2.46141	-0.397019	0.27899
R7771	R7771	E-06	16C Unfed	9days	-1.82664	-0.652344	0.0320129	-0.447225	0.263487	-1.21968	-0.29362	0.170696	-4.39202	2.4061	0.196785	0.724838
R7772	R7772	E-06	16C Unfed	9days	-1.93084	-0.0573096	0.0858792	-0.750284	0.956702	-0.57125	-0.585957	0.168902	-6.12045	2.39582	0.101646	1.03122
R7773	R7773	E-09	16C Fed	9days	-2.23369	-0.0743091	-1.76269	-1.89661	-0.481423	-2.02097	-0.68583	-0.738288	-4.3655	2.70132	0.229283	-0.411252
R7774	R7774	E-09	16C Fed	9days	-1.33219	0.570062	-0.0190507	-0.797142	0.966261	-1.1304	0.433048	1.08775	-2.96179	2.4015	0.00177466	0.733402
R7775	R7775	E-09	16C Fed	9days	-1.96639	2.16895	-0.20063	-1.88506	0.469682	-1.25232	-2.58634	0.274665	-4.40012	2.46378	0.487012	1.08056
R7776	R7776	F-05	16C Unfed	9days	-1.82753	0.21862	-0.716318	-2.7606	-0.980779	-2.45242	-0.850371	-1.23367	-4.70632	3.02493	0.660802	0.252844
R7777	R7777	F-05	16C Unfed	9days	-2.08106	-1.86261	0.131787	-1.6384	0.654614	-0.87405	-0.249925	-0.546295	-5.04459	2.04589	-0.698257	0.57805
R7778	R7778	F-05	16C Unfed	9days	-2.46588	0.343896	0.392321	-0.733622	0.683044	-0.412298	-0.461383	0.699097	-5.3899	2.17998	0.0412908	1.014
R7779	R7779	F-06	16C Fed	9days	-1.55716	2.40493	0.183273	-1.02399	-0.180307	-0.412568	0.956058	0.767735	-3.40982	2.43663	0.0695857	0.764935
R7780	R7780	F-06	16C Fed	9days	-1.26559	-0.104491	-0.87436	0.323243	3.09183	-0.93571	2.2366	2.96048	-3.35411	-1.68657	0.811975	2.3072
R7781	R7781	F-06	16C Fed	9days	-0.610418	-0.666158	-1.10847	-1.05856	-0.284204	-1.99599	-0.0926632	0.424735	-2.15366	2.58656	-0.0552682	-0.231262
R7782	R7782	F-08	16C Fed	9days	-3.11536	3.36139	0.556255	-1.43022	0.60417	-0.734659	0.024359	0.678684	-4.50699	1.21398	-0.836033	0.58735
R7783	R7783	F-08	16C Fed	9days	-1.85542	-0.612889	-0.484194	-1.95089	-0.659748	-2.24803	-0.644824	0.0348281	-4.06119	1.81204	-0.317593	-0.166919
R7784	R7784	F-08	16C Fed	9days	-3.22875	0.799724	0.274	-1.17286	0.35229	-0.705047	-0.631946	0.380889	-4.499	1.68533	-1.01849	0.891298
R7785	R7785	F-09	16C Unfed	9days	-1.81535	-2.48043	-0.377788	-2.50748	-0.75441	-1.82547	-0.517775	-0.64807	-5.40598	2.21453	-0.317968	0.118897
R7786	R7786	F-09	16C Unfed	9days	-1.81635	-1.16858	0.197799	-0.68658	0.14588	-0.485089	0.0243226	0.702769	-4.99137	1.86369	-0.404773	0.795227
R7788	R7788	E-06	16C Unfed	12days	-1.72745	0.354446	0.375447	0.000546433	0.853879	0.12351	0.805952	1.35225	-5.41835	1.51404	-1.2151	0.870369
R7789	R7789	E-06	16C Unfed	12days	-1.50817	2.85628	-3.63631	1.17656	2.74545	-3.57847	2.75008	2.8156	-2.04694	-0.346844	1.53768	3.16386
R7790	R7790	E-06	16C Unfed	12days	-3.01096	0.477545	-0.133078	-3.02433	-0.542174	-2.3613	-1.08285	-0.204494	-4.32105	1.69795	-0.809017	-0.0771991
R7791	R7791	E-09	16C Fed	12days	-2.16362	1.8125	0.682736	-2.24009	-0.138021	-1.23437	-1.67895	0.499658	-3.66276	2.0267	0.499618	-0.761334
R7792	R7792	E-09	16C Fed	12days	-2.39035	-2.12006	0.101608	-2.58717	-0.59504	-2.16999	-1.90885	-0.770119	-3.71002	2.23725	-0.676297	-0.624679
R7793	R7793	E-09	16C Fed	12days	-2.13323	3.68321	1.23054	0.16264	0.355293	0.446696	0.707483	1.31896	-4.84933	1.86786	-0.564553	0.284316
R7794	R7794	F-05	16C Unfed	12days	-1.68677	2.13651	0.596344	-1.08053	0.547554	-0.768488	-0.410107	0.771059	-4.64999	1.42323	-0.841231	0.305436
R7795	R7795	F-05	16C Unfed	12days	-1.69249	1.25639	0.996852	0.409584	1.11037	0.878328	1.57623	1.26755	-4.72206	1.28216	-1.74957	0.935994
R7796	R7796	F-05	16C Unfed	12days	-1.91326	-1.70701	-1.4625	-1.05283	-0.420081	-1.73433	-1.48054	-0.967095	-4.60885	2.19825	0.146371	-0.22994
R7797	R7797	F-06	16C Fed	12days	-1.1642	1.30093	-0.783721	-0.602242	-0.414397	-1.6718	-0.747249	0.464654	-3.14744	1.77495	-0.346966	-0.569754
R7798	R7798	F-06	16C Fed	12days	-1.90162	3.62549	0.943982	-0.74493	0.824127	-0.905595	-0.875075	0.944229	-5.12982	2.19448	-0.743297	0.362931
R7799	R7799	F-06	16C Fed	12days	-3.23808	2.52642	0.330965	-2.45275	-0.343471	-1.77138	-4.74998	-0.392755	-4.65864	1.86093	0.0604776	-0.54552
R7800	R7800	F-08	16C Fed	12days	-2.33505	2.62615	0.647597	-1.54426	-0.0431495	-0.750401	-0.723893	0.177188	-3.41339	1.90465	-0.203895	-0.208901
R7801	R7801	F-08	16C Fed	12days	-2.63283	2.51544	0.807162	-1.16942	0.517733	-0.120965	-0.884876	0.521937	-4.6817	2.1241	-0.445131	-0.0397301
R7802	R7802	F-08	16C Fed	12days	-2.51197	3.05492	0.359346	-2.07445	0.0837575	-0.914936	-1.00598	-0.426235	-4.44122	2.10291	-0.313702	-0.00019872
R7803	R7803	F-09	16C Unfed	12days	-1.49364	0.797829	0.0171405	-1.44168	-0.595031	-1.33524	-0.286448	-0.031953	-4.26918	2.07316	0.218711	-0.300782
R7805	R7805	F-09	16C Unfed	12days	-0.930023	-0.445545	-0.0326799	-0.259911	0.42578	-0.126667	-0.344926	0.720266	-4.6482	1.70249	-0.118613	0.366917
R7824	R7824	E-06	16C Unfed	15days	-2.50793	0.706036	-0.93946	-0.607239	0.679675	-0.497686	-1.41497	1.99285	-4.5666	1.52069	-0.562699	0.777944
R7825	R7825	E-06	16C Unfed	15days	-1.70912	2.41076	0.825892	-0.442241	0.965384	0.107217	-0.522535	0.811849	-3.74459	1.9757	0.35335	-0.109972
R7826	R7826	E-06	16C Unfed	15days	-0.220914	-5.58694	-6.11559	-7.61375	-2.17993	-3.81729	-4.59537	-3.12441	-1.98213	3.88739	0.75646	-2.29298
R7827	R7827	E-09	16C Fed	15days	-2.00879	3.102	0.187443	0.307519	0.654833	0.465714	-0.277823	0.973188	-4.47958	0.970454	-1.22564	0.701631
R7829	R7829	E-09	16C Fed	15days	-0.0451433	-3.12538	-1.78034	-2.95824	-2.13047	-3.62505	-4.80347	-1.06526	-1.96389	2.77316	0.310185	-1.50836
R7830	R7830	F-05	16C Unfed	15days	-2.89662	2.07529	0.408979	-2.3281	-0.374543	-2.16927	-0.7911	-0.136862	-5.49106	2.31136	0.360931	-0.348189
R7831	R7831	F-05	16C Unfed	15days	-2.9574	1.95703	-0.203828	-1.70687	-0.501059	-1.19004	-0.847418	-0.703306	-4.66197	2.19207	0.173116	-0.112026
R7832	R7832	F-05	16C Unfed	15days	-2.52161	2.49511	0.886115	-0.748863	0.425305	-0.235568	-4.21173	1.25915	-5.02041	1.07846	-0.528262	0.304994
R7833	R7833	F-06	16C Fed	15days	-1.79569	3.71215	0.691749	-1.47665	-0.0316099	-0.542706	0.0887612	0.260137	-2.95826	2.1987	-0.0227322	-0.294179
R7834	R7834	F-06	16C Fed	15days	-0.925526	0.514624	0.0187627	-1.50416	-0.173068	-1.09364	-0.604808	0.0820594	-3.49069	2.37158	-0.314306	0.444251
R7835	R7835	F-06	16C Fed	15days	-1.27802	2.16129	0.346957	-0.0615253	0.514687	0.240072	-0.424428	0.881624	-4.34195	1.97765	-0.169956	0.609104
R7836	R7836	F-08	16C Fed	15days	-3.03399	3.39924	1.54714	-0.551155	1.07677	0.613898	1.37436	2.21582	-3.4119	1.22463	-0.753663	0.86285
R7837	R7837	F-08	16C Fed	15days	-0.546877	2.6646	-0.380073	-2.18003	-0.797049	-2.11112	-1.50346	0.590836	-3.26356	1.70673	0.205224	0.568876
R7838	R7838	F-08	16C Fed	15days	-1.57904	0.344391	0.253433	-2.46926	-0.711004	-2.3292	-1.88322	0.261939	-3.57332	2.06517	-0.0219169	-0.268417
R7839	R7839	F-09	16C Unfed	15days	-1.83193	3.03435	1.33128	-0.30064	0.197662	-0.429226	-0.0888084	1.02574	-3.52562	1.55356	-0.218126	0.388064
R7840	R7840	F-09	16C Unfed	15days	-1.8273	0.141765	0.0100303	-0.982635	0.443781	-1.06911	0.741406	1.15042	-4.27522	1.01143	-0.368302	0.755097
R7841	R7841	F-09	16C Unfed	15days	-3.60624	3.18339	0.371531	-0.584482	-0.165945	-0.119597	0.12379	-0.0950824	-4.39822	2.21627	0.346616	-0.209315
R7842	R7842	E-06	16C Unfed	18days	-1.41185	3.46527	1.25123	0.129533	1.30182	0.57192	-0.0249146	1.29425	-4.66666	1.96312	-0.0987273	0.81798
R7843	R7843	E-06	16C Unfed	18days	-1.84414	0.79931	0.332145	-0.130969	0.649058	-0.294965	0.13688	0.902781	-4.72676	2.11684	0.0914842	0.781658
R7844	R7844	E-06	16C Unfed	18days	-2.40486	-0.795251	-0.697892	-0.501028	0.290232	-0.702371	0.713821	1.25945	-4.44048	1.76963	-0.275866	0.20285
R7845	R7845	E-06	16C Unfed	18days	-1.6992	2.63911	0.611175	-1.01391	0.199253	-1.07513	-0.869208	0.253151	-4.26954	1.55191	-0.434991	0.336453
R7846	R7846	E-09	16C Fed	18days	-3.28092	2.65488	0.390365	-1.82843	-0.323003	-1.08982	-0.364709	0.650266	-5.69721	1.73376	-0.409125	0.0314934
R7847	R7847	E-09	16C Fed	18days	-2.76641	-0.895383	-0.0469397	-2.19873	-1.32889	-2.13062	-2.33867	-1.16	-4.81728	1.94733	-0.0810248	-1.41771
R7848	R7848	E-09	16C Fed	18days	-1.7865	2.00886	-0.284263	-2.47248	-1.35098	-1.84172	-0.828949	-0.391702	-4.27795	2.2632	0.433574	-0.725292
R7849	R7849	F-05	16C Unfed	18days	-2.1592	3.69428	0.349713	-1.01063	0.19911	-0.547882	-0.982986	-0.0265596	-3.62364	2.02923	0.808009	-0.215235
R7850	R7850	F-06	16C Fed	18days	-1.42794	-0.123152	-0.496335	-1.38148	-0.742361	-1.29812	-1.55803	-0.0838261	-2.85841	1.75574	-0.290053	-0.494259
R7851	R7851	F-06	16C Fed	18days	-1.99563	-3.25195	-1.97776	-1.85603	-0.758083	-2.09636	-1.32913	0.397923	-4.11359	0.966398	-0.0449185	0.11356
R7853	R7853	F-08	16C Fed	18days	-2.00613	3.11304	1.11106	-1.63379	-0.3889	-0.750561	-0.0980013	1.02951	-4.30076	1.9211	-0.280819	0.721127
R7854	R7854	F-08	16C Fed	18days	-2.03684	0.118709	0.833173	-0.806684	1.06859	0.0821507	0.975814	1.07196	-4.63125	1.76985	-0.202469	1.16036
R7855	R7855	F-08	16C Fed	18days	-1.85206	3.72225	0.654031	-0.757367	0.36733	-0.402572	-0.197629	0.494904	-3.92759	1.95307	-0.0449471	0.181028
R7856	R7856	F-09	16C Unfed	18days	-1.55948	3.23794	0.443236	-1.3789	-0.0939672	-0.52789	-2.43273	0.13754	-4.38788	2.66429	0.564828	0.632753
R7857	R7857	F-09	16C Unfed	18days	-2.18892	4.09199	0.893416	0.0482156	0.942388	0.313605	-3.26496	1.13775	-4.46937	1.43879	-1.17425	1.27777
R7858	R7858	F-09	16C Unfed	18days	-1.64201	3.55247	1.34436	0.706091	1.39831	0.896435	1.68705	1.53504	-3.26439	1.38624	-1.12436	1.2818
R7859	R7859	F-09	16C Unfed	18days	-2.00519	1.9893	0.89356	0.44421	1.02632	0.588883	1.35752	1.53085	-5.02061	1.38912	-1.6326	1.19544
R7890	R7890	E-06	16C Unfed	21days	-1.94517	1.50106	0.089906	-0.0759115	0.667903	-0.499743	0.0571896	0.477383	-4.48414	2.24167	0.031943	0.302784
R7891	R7891	E-06	16C Unfed	21days	-2.83685	1.42186	-0.382423	0.0482707	0.802321	-0.308972	0.334463	1.10203	-3.80696	2.49443	-0.12559	1.07314
R7892	R7892	E-06	16C Unfed	21days	-2.3566	-0.249672	-0.588297	-1.56952	0.208728	-1.36586	-0.114565	0.547743	-4.22465	1.90809	-0.33757	0.627368
R7893	R7893	E-06	16C Unfed	21days	-2.90658	1.02497	-0.445662	-1.13392	0.629241	-1.01779	-2.28922	0.485317	-4.11401	2.29946	-0.413168	1.03205
R7894	R7894	E-06	16C Unfed	21days	-2.34005	2.70479	0.578597	-0.0137501	0.38658	0.318051	-0.0974107	0.792691	-4.66821	2.09544	-0.619679	0.635006
R7895	R7895	E-06	16C Unfed	21days	-1.71472	1.43933	-0.0610369	-0.70242	0.232757	-0.523671	-0.600941	0.348365	-3.55258	2.5066	0.335859	0.56631
R7926	R7926	E-09	16C Fed	21days	-1.30577	1.76669	0.859492	-0.495801	0.914875	0.188906	-0.571382	0.832773	-3.9247	2.31654	-0.0999264	0.67364
R7927	R7927	E-09	16C Fed	21days	-3.19271	3.41491	0.822173	0.0643075	1.24944	1.11155	0.344574	1.14856	-4.45189	1.62742	-1.33091	0.716582
R7928	R7928	E-09	16C Fed	21days	-2.22645	1.8371	0.110439	-1.27349	-0.0732854	-0.235317	-0.840298	0.159662	-3.54068	2.4806	-0.127293	0.453138
R7929	R7929	E-09	16C Fed	21days	-2.09161	1.33152	-0.173485	-0.403019	0.177789	-0.124728	-0.541598	0.837457	-3.53274	2.81334	-0.0959443	0.746254
R7930	R7930	E-09	16C Fed	21days	-2.83779	-3.13303	-1.72485	-0.414554	0.790179	-0.760118	0.897478	1.21489	-5.31968	1.81313	-0.818153	1.39832
R7931	R7931	E-09	16C Fed	21days	-1.89587	-0.190039	-0.768696	-2.74383	-0.293477	-1.4841	-1.37994	-0.779474	-2.92023	2.81343	-0.18565	0.033847
R7932	R7932	E-09	16C Fed	21days	-3.66589	3.30417	0.482925	-0.579821	0.337954	-0.303594	-0.272601	0.332965	-4.46595	2.31874	-0.791452	0.825605
R7933	R7933	E-09	16C Fed	21days	-2.10598	-0.0650256	0.181538	-2.06887	-0.685287	-1.3629	-3.25215	-0.352824	-4.29258	2.16511	-0.0142165	-0.175457
R7949	R7949	F-06	16C Fed	21days	-3.04818	0.39307	-0.570214	-1.59578	-0.375296	-1.28463	-3.86731	0.0189095	-4.6519	2.36724	0.16197	0.505932
R7950	R7950	F-06	16C Fed	21days	-3.93221	3.18618	0.0348171	-1.21123	0.385685	-0.689752	-1.15338	0.201877	-3.67853	1.80132	-0.0362983	0.332435
R7951	R7951	F-06	16C Fed	21days	-2.53151	2.4915	-0.632932	-0.154461	0.361145	-0.710218	-2.9214	0.633679	-3.30627	2.06161	-0.240684	0.508119
R7952	R7952	F-06	16C Fed	21days	-2.79213	2.55373	-0.163538	-0.0759106	0.674167	-0.30476	-0.640297	0.313937	-4.54388	1.58253	-0.519815	0.932221
R7953	R7953	F-06	16C Fed	21days	0.00806637	-0.356183	-1.1978	-0.0368558	-0.0578372	-0.507615	-1.20717	-0.271132	-0.227659	1.69226	0.0225774	0.176399
R7954	R7954	F-06	16C Fed	21days	-2.77311	0.111798	-1.76505	-1.1953	-0.0715708	-1.31481	-0.977455	0.0406921	-3.57364	2.54361	0.384087	0.425668
R7955	R7955	F-06	16C Fed	21days	-0.745991	2.745	-0.0642863	-1.27616	2.14023	-0.241778	0.37278	2.26784	-3.11103	1.46775	-0.146378	2.41078
R7956	R7956	F-06	16C Fed	21days	-1.37611	0.781959	0.5564	-2.3467	0.800583	-0.814691	-6.41933	0.0113759	-4.92473	2.69871	0.813791	0.382066
R7972	R7972	F-08	16C Fed	21days	-1.94578	1.39626	0.677302	-1.59971	-0.064455	-0.123615	-4.29449	0.47279	-4.37225	1.9804	0.784477	0.00676659
R7973	R7973	F-08	16C Fed	21days	-1.68985	1.71801	1.11091	-1.0806	0.729036	0.43777	-0.0851929	1.1147	-3.88298	1.47387	-0.425916	0.557348
R7974	R7974	F-08	16C Fed	21days	-1.46644	3.47239	1.70377	-0.0458469	1.21657	1.83377	0.898546	1.03761	-4.38948	1.59204	0.113973	0.674431
R7975	R7975	F-08	16C Fed	21days	-2.12639	2.50502	0.672464	0.267142	0.927239	0.723321	-0.117813	1.56212	-3.94289	1.302	-0.26291	0.582153
R7976	R7976	F-08	16C Fed	21days	-1.49838	-1.52909	0.281937	-0.159387	0.647104	-0.312949	-1.45793	1.23053	-5.29247	1.31356	-0.20748	0.67277
R7978	R7978	F-08	16C Fed	21days	-1.27697	2.80928	1.45648	0.713246	1.33934	2.07812	1.28086	2.49878	-2.8578	1.78518	0.0101508	0.510903
R7979	R7979	F-08	16C Fed	21days	-0.341506	0.794512	0.28684	-1.73479	-0.250481	-0.454372	-2.11072	-0.219905	-2.77232	1.98687	0.516173	0.0276298
R7980	R7980	F-09	16C Unfed	21days	-0.401676	1.59214	1.51593	-0.21478	1.29137	0.86874	0.978657	1.35429	-4.17824	1.56038	-0.19736	0.765219
R7981	R7981	F-09	16C Unfed	21days	-1.01434	3.25281	1.61616	-0.98087	1.22126	1.46233	-2.36992	1.53174	-3.84637	1.33671	-0.235095	0.927794
R7982	R7982	F-09	16C Unfed	21days	-0.942919	3.37207	1.49148	0.751155	1.05866	1.6492	0.448568	1.38699	-3.34901	2.03413	0.472598	0.742046
R7983	R7983	F-09	16C Unfed	21days	-0.705272	2.63128	1.33084	0.63783	1.20352	0.81622	-1.52402	1.12419	-3.56482	1.68453	0.286139	0.589862
R7984	R7984	E-04	8C Fed	3days	-2.83745	2.237	0.5992	-0.346537	0.681876	0.531923	-3.25276	0.617713	-3.96564	1.05109	-0.0228369	1.19109
R7985	R7985	E-04	8C Fed	3days	-2.02857	2.89719	-0.0995535	-0.324197	0.269176	0.468264	-0.336142	0.505175	-3.17662	1.06238	-0.423578	1.07867
R7986	R7986	E-04	8C Fed	3days	-1.8463	3.01232	0.417297	-0.672818	-0.0775217	-0.261009	-0.221836	0.226007	-2.92784	1.08796	0.26648	0.902055
R7987	R7987	E-05	8C Unfed	3days	-0.4665	-2.5799	-1.47451	-5.14567	-2.21033	-1.51388	-3.16773	-3.29283	-2.55871	2.52075	1.24696	-0.858626
R7988	R7988	E-05	8C Unfed	3days	-0.4088	-4.71239	-2.16318	-4.78745	-1.94654	-1.7862	-3.78729	-3.58405	-1.95407	2.60689	1.65198	-1.33406
R7989	R7989	E-05	8C Unfed	3days	-0.274906	-2.59835	-0.536732	-3.22046	-1.35399	-1.37783	-4.8177	-2.09896	-2.29186	1.84664	0.604935	-0.347775
R7990	R7990	E-07	8C Unfed	3days	-0.168635	-3.76723	-2.00014	-3.83901	-2.10871	-1.5965	-3.71474	-3.13252	-2.8293	2.45306	1.59622	-1.35398
R7991	R7991	E-07	8C Unfed	3days	-1.69639	-4.76915	-0.859253	-2.94871	-1.49503	-1.25774	-1.45418	-2.0281	-4.0304	2.06396	1.18299	-0.408711
R7992	R7992	E-07	8C Unfed	3days	-1.38559	-2.63656	-1.50399	-3.54814	-1.77944	-2.0161	-4.00783	-1.77947	-3.67823	2.00938	0.519236	-0.593739
R7993	R7993	E-08	8C Fed	3days	-1.76551	1.53118	0.696679	-0.199351	0.691641	0.410834	0.719173	1.04227	-2.7412	1.76278	0.257569	0.720392
R7994	R7994	E-08	8C Fed	3days	-3.44985	-2.78313	-1.07501	-4.21767	-1.82148	-2.08425	-2.35058	-2.18863	-4.85406	1.82469	1.1614	-0.977844
R7995	R7995	E-08	8C Fed	3days	-1.66962	1.53476	-0.950745	-2.50135	-1.36859	-1.46428	-1.70893	-1.39843	-2.4686	1.96872	0.424619	-0.138024
R7996	R7996	F-04	8C Unfed	3days	-0.992402	-2.73335	-2.10995	-5.45187	-2.64296	-1.93418	-3.58256	-3.80744	-2.61916	2.0385	1.08277	-1.11908
R7997	R7997	F-04	8C Unfed	3days	-0.590691	-2.55509	-0.83857	-3.54667	-1.43387	-2.27433	-1.56077	-1.57689	-2.29395	1.96517	0.703421	-0.142094
R7998	R7998	F-04	8C Unfed	3days	-0.616405	-1.37358	-0.703808	-3.50207	-1.51612	-1.19228	-1.60835	-2.04127	-2.28285	2.08982	1.01801	-0.426148
R7999	R7999	F-07	8C Fed	3days	-0.712767	2.83899	1.32249	0.243449	1.00374	1.20668	-0.0946857	0.703555	-2.62899	1.77987	0.697224	1.30229
R8000	R8000	F-07	8C Fed	3days	-1.8065	0.501974	0.214921	-0.541463	0.295649	-0.167714	0.315821	0.262254	-3.36683	0.67709	0.26437	0.861151
R8001	R8001	F-07	8C Fed	3days	-2.53783	0.380669	0.0357374	-1.13523	-0.0601307	-0.234252	-0.0104541	0.623176	-2.9771	1.15779	0.339021	0.798728
R8002	R8002	E-04	8C Fed	6days	-3.35522	1.43574	-0.585014	-3.42855	-1.07795	-1.70051	-1.23445	-0.931949	-3.85152	1.84044	0.710805	-0.0816346
R8003	R8003	E-04	8C Fed	6days	-1.7474	3.37664	0.833261	-0.5355	0.450714	0.157585	-0.000205524	0.21161	-3.83394	1.40882	0.380097	0.701911
R8004	R8004	E-04	8C Fed	6days	-2.19237	3.06707	0.511593	-1.95249	0.6458	0.417126	0.0516701	0.460578	-3.98942	1.15064	-0.120669	0.949446
R8005	R8005	E-05	8C Unfed	6days	0.301057	-3.41713	-0.666167	-3.68562	-0.944658	-0.881005	-1.4679	-2.03386	-2.48741	2.4217	1.35469	-0.576109
R8006	R8006	E-05	8C Unfed	6days	-2.11859	-4.07152	-0.83879	-3.38831	-1.26269	-1.69766	-1.45551	-1.73049	-3.85287	1.8274	0.211154	-0.676908
R8007	R8007	E-05	8C Unfed	6days	-1.17764	-4.09482	-1.62351	-3.83979	-1.94915	-1.71757	-2.9051	-2.08228	-4.46989	2.44766	0.939372	-1.02142
R8008	R8008	E-07	8C Unfed	6days	-1.19453	-3.11946	-0.870583	-2.50469	-1.18195	-0.80395	-1.50953	-0.730853	-4.23025	2.04048	0.541837	-0.519822
R8009	R8009	E-07	8C Unfed	6days	-1.51253	-5.04915	-1.34175	-3.48052	-1.39162	-1.74811	-2.37338	-1.62681	-4.26887	1.91904	0.787036	-0.566633
R8010	R8010	E-07	8C Unfed	6days	-1.90796	-3.86995	-0.714843	-3.99106	-1.22685	-1.76424	-2.19332	-2.68512	-4.17076	1.98167	0.177337	-0.694071
R8011	R8011	E-08	8C Fed	6days	-1.87732	1.1389	-0.968119	-3.89349	-1.32535	-1.65452	-6.69131	-1.84314	-3.384	2.05621	1.05734	-0.435141
R8012	R8012	E-08	8C Fed	6days	-2.64202	2.65988	0.753193	-0.326822	0.37091	-0.127178	-0.101415	-0.436799	-3.99762	1.07399	-0.0126314	0.35437
R8013	R8013	E-08	8C Fed	6days	-1.36869	2.2166	-0.105182	-1.81286	-0.560172	-0.341575	-1.27714	-0.921685	-3.66503	2.03141	1.09877	0.0757481
R8014	R8014	F-04	8C Unfed	6days	-0.757594	-1.29046	-0.882756	-2.38558	-1.24388	-0.821123	-1.30492	-1.53735	-3.57603	1.85491	0.70577	-0.665308
R8015	R8015	F-04	8C Unfed	6days	-0.652256	-4.03846	-0.832536	-2.84251	-0.766527	-1.30393	-1.74406	-1.55815	-2.76446	2.96251	1.54875	-0.533994
R8016	R8016	F-04	8C Unfed	6days	-1.68945	-4.17463	-1.07322	-2.86307	-1.44751	-1.0278	-2.86871	-1.348	-3.43205	2.22271	0.732694	-0.851781
R8017	R8017	F-07	8C Fed	6days	-1.99653	-2.72414	-0.476951	-2.12446	-0.215929	-0.360617	-4.57686	-0.786881	-4.12785	1.41993	0.0333898	0.856941
R8018	R8018	F-07	8C Fed	6days	-1.5961	0.160637	-0.776306	-2.82901	-1.08995	-1.37289	-1.30157	-1.05282	-2.92156	2.34548	0.496341	-0.0169769
R8019	R8019	F-07	8C Fed	6days	-1.83989	3.54531	-0.0334894	-0.908142	-0.526006	-0.571248	-0.836736	-0.241411	-3.76675	1.85076	0.953862	0.432272
R8020	R8020	E-04	8C Fed	9days	-2.11915	3.02097	0.862907	-1.14146	-0.157187	0.107213	-0.737119	-0.232903	-4.40026	1.86626	0.0668827	1.32608
R8021	R8021	E-04	8C Fed	9days	-2.35415	2.39896	1.01565	-1.05799	0.404283	0.473292	0.544535	-0.152701	-4.72567	1.16469	0.346803	0.642295
R8022	R8022	E-04	8C Fed	9days	-3.16212	1.28365	0.201473	-1.71673	-0.344474	-0.2706	-3.99222	-0.294583	-4.65683	1.66354	0.589574	0.108891
R8023	R8023	E-05	8C Unfed	9days	-1.67432	-4.14509	0.153497	-1.64204	-0.0954753	0.0639184	-2.16321	-1.09148	-4.15355	1.7392	1.09506	0.370715
R8024	R8024	E-05	8C Unfed	9days	-0.583292	-5.53512	-1.86105	-3.04219	-1.56071	-1.75741	-2.49408	-1.41063	-3.07491	2.01943	1.20319	-0.30164
R8025	R8025	E-05	8C Unfed	9days	-1.76267	-2.79326	-0.422003	-0.985814	-0.144778	0.0879885	-0.376442	0.0251304	-3.82826	1.988	0.708552	-0.340557
R8026	R8026	E-07	8C Unfed	9days	-0.888185	-1.79033	-0.171931	-2.29719	-0.419492	-0.436448	-0.466175	-1.21815	-3.70834	2.46984	1.17444	-0.147887
R8027	R8027	E-07	8C Unfed	9days	-1.31738	-5.0678	-1.15826	-4.27847	-2.21438	-2.21453	-1.35216	-2.60562	-3.95859	1.53332	0.519549	-0.976971
R8028	R8028	E-07	8C Unfed	9days	-1.08418	-0.522119	0.10056	-2.53864	-0.391191	0.347623	-1.75959	-1.48764	-3.90323	1.63632	0.667328	0.0442542
R8029	R8029	E-08	8C Fed	9days	-2.21059	3.28287	0.895238	-0.508619	0.584246	0.4586	-0.564569	-0.0180724	-4.48391	0.950229	-0.2079	1.1064
R8030	R8030	E-08	8C Fed	9days	-1.77468	1.81722	0.584043	-1.15645	-0.366092	0.471967	0.295311	0.118669	-4.17273	0.809101	-0.305802	0.635176
R8031	R8031	E-08	8C Fed	9days	-2.71169	2.89976	0.332467	-1.05803	0.566421	0.593497	-2.97621	0.0518	-4.24431	1.05776	0.081245	0.960696
R8032	R8032	F-04	8C Unfed	9days	-0.47484	-6.30736	-0.851151	-2.85486	-0.808067	-1.69723	-1.01579	-1.05547	-3.9776	1.71552	0.319273	-0.0575057
R8033	R8033	F-04	8C Unfed	9days	-2.18515	-2.97789	-4.78288	-3.59645	-1.28893	-6.34957	-2.19914	-2.0137	-0.701986	3.24576	2.04879	0.845118
R8034	R8034	F-04	8C Unfed	9days	-1.06073	-5.19848	-1.77178	-5.3525	-1.92312	-2.37464	-2.40654	-2.985	-3.11765	2.35107	0.851927	-1.11243
R8035	R8035	F-07	8C Fed	9days	-2.23701	2.22236	0.340143	-1.40751	0.206792	-0.0362868	-0.985622	-0.652248	-3.16667	1.82767	0.824829	0.606861
R8036	R8036	F-07	8C Fed	9days	-2.35696	2.72383	0.502327	-0.888356	0.425727	-0.488962	-0.686812	0.0573223	-3.8062	1.26653	0.156176	1.20794
R8037	R8037	F-07	8C Fed	9days	-1.15282	0.718649	-0.316081	-2.24717	-0.941933	-0.750027	-1.75882	-1.31926	-2.77774	1.94133	0.760111	-0.0728643
R8038	R8038	E-04	8C Fed	12days	-2.11135	2.76213	0.561938	-1.48836	0.457405	0.248963	0.595313	-0.133957	-4.15166	1.42259	0.0431081	1.12025
R8039	R8039	E-04	8C Fed	12days	-2.29425	-1.31118	-0.912921	0.191966	1.16761	0.293647	1.25018	1.30297	-4.49232	0.870535	0.332981	1.8423
R8040	R8040	E-04	8C Fed	12days	-2.08407	0.911547	0.0614758	-0.920272	0.357369	-0.240191	0.223851	0.241272	-3.20872	1.58535	0.764357	0.913836
R8042	R8042	E-05	8C Unfed	12days	-2.07533	0.638079	0.196358	-2.43745	0.0544493	-0.836299	-1.28967	-0.684195	-3.49305	1.76282	0.279621	0.686768
R8043	R8043	E-05	8C Unfed	12days	-1.36351	-1.00494	0.191258	-2.23415	0.0761644	-0.137951	-1.00082	-0.965105	-3.27568	1.83591	0.620017	0.409158
R8044	R8044	E-07	8C Unfed	12days	-2.39638	0.110054	-0.226439	-2.41902	-0.461241	-0.54864	-0.368396	-1.08518	-3.67826	2.25003	0.916209	-0.187336
R8045	R8045	E-07	8C Unfed	12days	-1.46534	-2.04486	0.217544	-1.70827	-0.442554	-0.399201	-0.293714	-0.325184	-4.26453	1.9774	0.951099	0.45105
R8046	R8046	E-07	8C Unfed	12days	-1.79273	-1.7505	-0.465935	-2.47809	-0.770293	-0.67166	-2.0189	-1.29648	-3.58216	2.09668	1.07172	-0.214968
R8047	R8047	E-08	8C Fed	12days	-1.43876	-0.443078	-0.166146	-1.51454	-0.0150806	-0.151101	-0.539206	-0.522867	-2.37661	2.28771	1.2198	0.475851
R8048	R8048	E-08	8C Fed	12days	-1.97622	-0.962911	-0.949407	-1.4174	0.143264	-0.940198	-0.63022	0.199978	-3.81193	2.19101	0.800778	0.834159
R8049	R8049	E-08	8C Fed	12days	-2.90073	-1.11858	-0.923936	-2.90357	-2.54289	-4.0361	-2.21684	-0.688386	-4.27396	-0.151857	0.257259	-1.55471
R8050	R8050	F-04	8C Unfed	12days	-1.59677	-2.1678	-1.22989	-2.35424	-1.16746	-1.343	-2.23056	-1.43871	-3.76226	2.43536	1.11476	0.104196
R8051	R8051	F-04	8C Unfed	12days	-2.46179	-2.45864	-1.10955	-1.75822	-0.99018	-2.00221	-0.269569	0.0844706	-3.50657	2.01344	0.62818	0.555147
R8052	R8052	F-04	8C Unfed	12days	-1.71657	-2.55301	-0.959828	-2.89053	-1.46374	-1.45062	-0.958276	-1.80227	-3.77879	1.78561	0.318695	0.011956
R8053	R8053	F-07	8C Fed	12days	-2.52246	-0.619712	-1.26744	-2.56322	-1.35556	-2.31915	-1.42065	-1.95753	-2.63007	2.69864	1.02723	-0.21169
R8054	R8054	F-07	8C Fed	12days	-3.19757	-1.00092	0.135478	-0.127452	0.21343	-0.444186	0.131056	0.699101	-4.98418	1.04801	-0.655441	1.21479
R8055	R8055	F-07	8C Fed	12days	-2.08041	1.21218	-0.383154	-0.67376	0.110974	-0.632688	0.598282	-0.10565	-3.44103	2.13651	0.496609	1.21912
R8057	R8057	E-04	8C Fed	15days	-2.56013	-0.68513	-2.35749	-1.51506	-0.290276	-1.97609	0.218778	0.672	-3.27659	1.51184	0.820029	1.40003
R8058	R8058	E-04	8C Fed	15days	-2.69195	-2.20346	-1.83823	-1.6041	-0.294669	-1.24441	-0.493458	-0.939768	-3.2154	3.50446	1.67467	1.43124
R8059	R8059	E-05	8C Unfed	15days	-1.5723	-3.93452	-2.02241	-1.69474	-0.85459	-2.20677	0.116293	0.395147	-3.24222	2.66854	0.945531	0.827052
R8060	R8060	E-05	8C Unfed	15days	-0.945044	-4.32524	-3.90961	-3.28089	-2.10234	-2.27562	-2.87648	-1.95513	-3.39668	3.39466	1.66827	-0.244252
R8061	R8061	E-05	8C Unfed	15days	-2.71543	-3.20959	-1.72129	-2.15917	-0.94622	-2.46895	-1.55245	-1.19497	-4.20083	2.77522	0.708086	0.0569147
R8062	R8062	E-07	8C Unfed	15days	-1.71449	-3.02594	-2.18026	-1.99754	-2.45983	-2.1998	-1.25425	-1.43529	-4.37137	2.45685	1.49695	-0.453049
R8063	R8063	E-07	8C Unfed	15days	-2.36298	-3.40165	-2.05247	-0.52485	-0.225339	-1.76603	-0.541715	0.18601	-4.79241	2.1256	0.69603	1.12735
R8064	R8064	E-07	8C Unfed	15days	-2.43117	-6.32296	-3.80507	-1.76177	-1.91218	-1.83659	-3.43279	-0.534279	-3.96175	1.87012	0.957992	-0.104545
R8065	R8065	E-08	8C Fed	15days	-2.36051	-1.33351	-1.27097	-0.560006	-0.111764	-1.10176	-0.915686	0.0663078	-3.33951	2.42342	1.46996	1.14343
R8066	R8066	E-08	8C Fed	15days	-2.48314	-0.303001	-1.39832	-0.283164	0.80723	-0.725321	-0.119615	0.538128	-3.57667	1.33235	1.13562	2.38967
R8067	R8067	E-08	8C Fed	15days	-2.84195	-0.33608	-1.8204	-2.72124	-1.07826	-2.15095	-1.97211	-1.0135	-3.93824	1.80466	0.331241	-0.010724
R8068	R8068	F-04	8C Unfed	15days	-1.53049	-1.24092	-0.489765	-0.562084	0.0974243	0.229814	0.518882	-0.0213297	-4.2846	3.12202	1.25857	1.2406
R8069	R8069	F-04	8C Unfed	15days	-1.94077	-3.36536	-2.23515	-1.17695	0.456795	-1.28218	-0.380422	0.391583	-4.04489	2.01383	1.26342	2.02919
R8070	R8070	F-04	8C Unfed	15days	-2.12598	-4.50853	-2.61594	-2.43201	-1.56577	-2.13296	-1.72051	-1.62278	-3.49974	2.33048	0.704411	0.483445
R8071	R8071	F-07	8C Fed	15days	-1.93743	-1.51881	-2.5879	-2.47084	-1.34546	-2.33298	-1.37825	-0.895925	-2.67277	2.69618	0.63577	0.528021
R8072	R8072	F-07	8C Fed	15days	-1.68121	-2.20518	-2.76026	-1.14962	-0.766761	-1.33177	-0.905591	0.246143	-1.85584	1.26389	1.13903	0.582069
R8073	R8073	F-07	8C Fed	15days	-0.871117	-2.25897	-2.49111	-2.24399	-1.72032	-2.61552	-2.0349	-1.85837	-2.41623	3.01985	1.31327	0.245793
R8074	R8074	E-04	8C Fed	18days	-3.28948	0.702812	-1.43987	-0.749227	-0.511896	-0.959719	-0.0945701	0.571668	-3.84913	1.82609	0.580923	1.08978
R8075	R8075	E-04	8C Fed	18days	-1.96817	-1.28322	-2.52247	-1.52067	-0.499052	-1.78468	-1.15814	-0.910046	-3.75179	1.97961	0.561225	1.24187
R8076	R8076	E-05	8C Unfed	18days	-3.16615	0.248093	-0.487639	-1.75357	-0.0259787	-1.15512	0.117939	-0.29135	-4.16123	2.14349	0.850564	1.26093
R8077	R8077	E-05	8C Unfed	18days	-2.53999	-5.19713	-1.52613	-1.93495	-1.11167	-1.87964	-0.986798	-0.375934	-4.97231	3.12066	1.13793	1.02393
R8078	R8078	E-07	8C Unfed	18days	-1.97978	-1.69066	-1.82581	-2.14068	-1.35316	-2.01969	-1.94227	-2.20359	-4.14264	2.95399	1.63451	0.268982
R8079	R8079	E-07	8C Unfed	18days	-3.10842	-2.87406	-2.54967	-1.92902	0.0224332	-0.664684	-0.156694	0.838375	-3.61787	1.42796	0.473001	1.49134
R8080	R8080	E-08	8C Fed	18days	-0.0315437	-2.63154	-3.42904	-0.678443	-2.33301	-4.34668	-0.472698	0.22768	-2.18794	0.131492	1.35568	-1.3353
R8081	R8081	E-08	8C Fed	18days	-0.408355	-1.42683	-2.68602	-1.938	-0.605515	-1.22947	-0.432801	-1.07625	-2.06387	2.37316	0.688684	1.03666
R8082	R8082	F-04	8C Unfed	18days	-1.81212	-3.89551	-2.60474	-1.27359	-1.33745	-1.75976	-1.35126	-1.44204	-3.85158	3.12532	1.63411	0.116544
R8083	R8083	F-07	8C Fed	18days	-1.65869	1.25768	-2.05969	-1.35799	-0.711781	-1.71588	-0.733449	-0.850246	-2.2862	2.15795	0.860138	0.868882
R8084	R8084	F-07	8C Fed	18days	-2.78957	-0.119306	-0.516278	-0.659634	0.290001	-1.22196	0.268897	0.151778	-4.86528	1.37123	0.305525	1.52569
	R7971
