# Supplementary material for: Identification of food deprivation in salmonids using gill biomarkers
Source: Conserv Physiol. 2025 Dec 19;13(1):coaf088. doi: 10.1093/conphys/coaf088 (PMC12716027; doi:10.1093/conphys/coaf088)
Supplement: Web_Material_coaf088 [file web_material_coaf088.zip › Supplemental File 7 Random Forest Classification Results.xlsx]

## Sheet: A) Food Deprivation
Sample ID	1_no-food	2_ad_libitum	Food_deprivation	#Tank	#Treatment	#Time-point
R7500	0.0996	0.9004	2_ad_libitum	E-04	8C Fed	0
R7501	0	1	2_ad_libitum	E-04	8C Fed	0
R7502	0.074	0.926	2_ad_libitum	E-04	8C Fed	0
R7503	0.1286	0.8714	2_ad_libitum	E-05	8C Unfed	0
R7504	0.2329	0.7671	2_ad_libitum	E-05	8C Unfed	0
R7505	0	1	2_ad_libitum	E-05	8C Unfed	0
R7506	0.1821	0.8179	2_ad_libitum	E-06	16C Unfed	0
R7507	0.0395	0.9605	2_ad_libitum	E-06	16C Unfed	0
R7508	0	1	2_ad_libitum	E-06	16C Unfed	0
R7509	0.0013	0.9987	2_ad_libitum	E-07	8C Unfed	0
R7510	0.1372	0.8628	2_ad_libitum	E-07	8C Unfed	0
R7511	0.0864	0.9136	2_ad_libitum	E-07	8C Unfed	0
R7512	0.0384	0.9616	2_ad_libitum	E-08	8C Fed	0
R7513	0.0004	0.9996	2_ad_libitum	E-08	8C Fed	0
R7514	0.8338	0.1662	1_no-food	E-08	8C Fed	0
R7515	0.0674	0.9326	2_ad_libitum	E-09	16C Fed	0
R7516	0.0043	0.9957	2_ad_libitum	E-09	16C Fed	0
R7517	0.0654	0.9346	2_ad_libitum	E-09	16C Fed	0
R7518	0.0407	0.9593	2_ad_libitum	F-04	8C Unfed	0
R7519	0.0419	0.9581	2_ad_libitum	F-04	8C Unfed	0
R7520	0.1323	0.8677	2_ad_libitum	F-04	8C Unfed	0
R7521	0.1956	0.8044	2_ad_libitum	F-05	16C Unfed	0
R7522	0.1631	0.8369	2_ad_libitum	F-05	16C Unfed	0
R7523	0.2838	0.7162	2_ad_libitum	F-05	16C Unfed	0
R7524	0.0392	0.9608	2_ad_libitum	F-06	16C Fed	0
R7525	0.0394	0.9606	2_ad_libitum	F-06	16C Fed	0
R7526	0.0277	0.9723	2_ad_libitum	F-06	16C Fed	0
R7527	0.0275	0.9725	2_ad_libitum	F-07	8C Fed	0
R7528	0.0072	0.9928	2_ad_libitum	F-07	8C Fed	0
R7529	0	1	2_ad_libitum	F-07	8C Fed	0
R7530	0.0652	0.9348	2_ad_libitum	F-08	16C Fed	0
R7531	0.4946	0.5054	2_ad_libitum	F-08	16C Fed	0
R7532	0.0495	0.9505	2_ad_libitum	F-08	16C Fed	0
R7533	0.1842	0.8158	2_ad_libitum	F-09	16C Unfed	0
R7534	0.2147	0.7853	2_ad_libitum	F-09	16C Unfed	0
R7535	0.0437	0.9563	2_ad_libitum	F-09	16C Unfed	0
R7536	0	1	2_ad_libitum	E-04	8C Fed	14
R7537	0.0003	0.9997	2_ad_libitum	E-04	8C Fed	14
R7538	0.072	0.928	2_ad_libitum	E-04	8C Fed	14
R7540	0.244	0.756	2_ad_libitum	E-05	8C Unfed	14
R7541	0.3803	0.6197	2_ad_libitum	E-05	8C Unfed	14
R7542	0.9121	0.0879	1_no-food	E-06	16C Unfed	14
R7543	0.8985	0.1015	1_no-food	E-06	16C Unfed	14
R7544	0.4	0.6	2_ad_libitum	E-06	16C Unfed	14
R7545	0.463	0.537	2_ad_libitum	E-07	8C Unfed	14
R7546	0.4193	0.5807	2_ad_libitum	E-07	8C Unfed	14
R7547	0.2267	0.7733	2_ad_libitum	E-07	8C Unfed	14
R7548	0.0044	0.9956	2_ad_libitum	E-08	8C Fed	14
R7549	0.0335	0.9665	2_ad_libitum	E-08	8C Fed	14
R7550	0.0124	0.9876	2_ad_libitum	E-08	8C Fed	14
R7551	0.0014	0.9986	2_ad_libitum	E-09	16C Fed	14
R7552	0.0499	0.9501	2_ad_libitum	E-09	16C Fed	14
R7553	0.051	0.949	2_ad_libitum	E-09	16C Fed	14
R7554	0.6459	0.3541	1_no-food	F-04	8C Unfed	14
R7555	0.2762	0.7238	2_ad_libitum	F-04	8C Unfed	14
R7556	0.1724	0.8276	2_ad_libitum	F-04	8C Unfed	14
R7557	0.0005	0.9995	2_ad_libitum	F-08	16C Fed	14
R7558	0.0394	0.9606	2_ad_libitum	F-08	16C Fed	14
R7559	0	1	2_ad_libitum	F-08	16C Fed	14
R7560	0.879	0.121	1_no-food	F-09	16C Unfed	14
R7561	0.8161	0.1839	1_no-food	F-09	16C Unfed	14
R7562	0.6771	0.3229	1_no-food	F-09	16C Unfed	14
R7563	0	1	2_ad_libitum	F-07	8C Fed	14
R7564	0.0415	0.9585	2_ad_libitum	F-07	8C Fed	14
R7565	0.0399	0.9601	2_ad_libitum	F-07	8C Fed	14
R7566	0.8193	0.1807	1_no-food	F-05	16C Unfed	14
R7567	0.9178	0.0822	1_no-food	F-05	16C Unfed	14
R7568	0.8347	0.1653	1_no-food	F-05	16C Unfed	14
R7569	0.0387	0.9613	2_ad_libitum	F-06	16C Fed	14
R7570	0.0144	0.9856	2_ad_libitum	F-06	16C Fed	14
R7571	0.0368	0.9632	2_ad_libitum	F-06	16C Fed	14
R7572	0	1	2_ad_libitum	E-04	8C Fed	28
R7573	0.0016	0.9984	2_ad_libitum	E-04	8C Fed	28
R7574	0	1	2_ad_libitum	E-04	8C Fed	28
R7575	0.386	0.614	2_ad_libitum	E-05	8C Unfed	28
R7576	0.733	0.267	1_no-food	E-05	8C Unfed	28
R7577	0.6251	0.3749	1_no-food	E-05	8C Unfed	28
R7578	0.9678	0.0322	1_no-food	E-06	16 Unfed	28
R7579	1	0	1_no-food	E-06	16 Unfed	28
R7580	0.9998	0.0002	1_no-food	E-06	16 Unfed	28
R7581	0.704	0.296	1_no-food	E-07	8C Unfed	28
R7582	0.6618	0.3382	1_no-food	E-07	8C Unfed	28
R7583	0.8719	0.1281	1_no-food	E-07	8C Unfed	28
R7584	0	1	2_ad_libitum	E-08	8C Fed	28
R7585	0	1	2_ad_libitum	E-08	8C Fed	28
R7587	0.0025	0.9975	2_ad_libitum	E-09	16C Fed	28
R7588	0.0003	0.9997	2_ad_libitum	E-09	16C Fed	28
R7589	0	1	2_ad_libitum	E-09	16C Fed	28
R7590	0.7365	0.2635	1_no-food	F-04	8C Unfed	28
R7591	0.7433	0.2567	1_no-food	F-04	8C Unfed	28
R7592	0.2782	0.7218	2_ad_libitum	F-04	8C Unfed	28
R7593	0.8665	0.1335	1_no-food	F-05	16C Unfed	28
R7594	0.9999	0.0001	1_no-food	F-05	16C Unfed	28
R7595	0.9999	0.0001	1_no-food	F-05	16C Unfed	28
R7596	0.0437	0.9563	2_ad_libitum	F-06	16C Fed	28
R7597	0.0358	0.9642	2_ad_libitum	F-06	16C Fed	28
R7598	0	1	2_ad_libitum	F-06	16C Fed	28
R7599	0	1	2_ad_libitum	F-07	8C Fed	28
R7600	0.0429	0.9571	2_ad_libitum	F-07	8C Fed	28
R7601	0.3553	0.6447	2_ad_libitum	F-07	8C Fed	28
R7610	0.0006	0.9994	2_ad_libitum	E-04	8C Fed	35
R7611	0.9852	0.0148	1_no-food	E-05	8C Unfed	35
R7612	0.9288	0.0712	1_no-food	E-05	8C Unfed	35
R7613	0.9938	0.0062	1_no-food	E-05	8C Unfed	35
R7614	0.965	0.035	1_no-food	E-06	16C Unfed	35
R7615	0.9519	0.0481	1_no-food	E-06	16C Unfed	35
R7616	0.9489	0.0511	1_no-food	E-06	16C Unfed	35
R7617	0.9968	0.0032	1_no-food	E-06	16C Unfed	35
R7618	1	0	1_no-food	E-06	16C Unfed	35
R7619	0.9999	0.0001	1_no-food	E-06	16C Unfed	35
R7620	0.9976	0.0024	1_no-food	E-06	16C Unfed	35
R7621	0.9982	0.0018	1_no-food	E-06	16C Unfed	35
R7622	0.9921	0.0079	1_no-food	E-06	16C Unfed	35
R7623	0.9809	0.0191	1_no-food	E-06	16C Unfed	35
R7624	0.9994	0.0006	1_no-food	E-06	16C Unfed	35
R7625	1	0	1_no-food	E-06	16C Unfed	35
R7626	0.9999	0.0001	1_no-food	E-06	16C Unfed	35
R7627	0.9958	0.0042	1_no-food	E-06	16C Unfed	35
R7628	0.999	0.001	1_no-food	E-06	16C Unfed	35
R7629	0.6277	0.3723	1_no-food	E-07	8C Unfed	35
R7630	0.7967	0.2033	1_no-food	E-07	8C Unfed	35
R7631	0.3447	0.6553	2_ad_libitum	E-07	8C Unfed	35
R7632	0.051	0.949	2_ad_libitum	E-08	8C Fed	35
R7633	0.0179	0.9821	2_ad_libitum	E-08	8C Fed	35
R7634	0.0257	0.9743	2_ad_libitum	E-08	8C Fed	35
R7635	0.0006	0.9994	2_ad_libitum	E-09	16C Fed	35
R7636	0.027	0.973	2_ad_libitum	E-09	16C Fed	35
R7637	0	1	2_ad_libitum	E-09	16C Fed	35
R7638	0.0339	0.9661	2_ad_libitum	E-09	16C Fed	35
R7639	0.0008	0.9992	2_ad_libitum	E-09	16C Fed	35
R7640	0	1	2_ad_libitum	E-09	16C Fed	35
R7641	0.0397	0.9603	2_ad_libitum	E-09	16C Fed	35
R7642	0	1	2_ad_libitum	E-09	16C Fed	35
R7643	0	1	2_ad_libitum	E-09	16C Fed	35
R7644	0	1	2_ad_libitum	E-09	16C Fed	35
R7645	0	1	2_ad_libitum	E-09	16C Fed	35
R7646	0.0337	0.9663	2_ad_libitum	E-09	16C Fed	35
R7647	0.0579	0.9421	2_ad_libitum	E-09	16C Fed	35
R7648	0	1	2_ad_libitum	E-09	16C Fed	35
R7649	0	1	2_ad_libitum	E-09	16C Fed	35
R7650	0.7984	0.2016	1_no-food	F-04	8C Unfed	35
R7651	0.8599	0.1401	1_no-food	F-04	8C Unfed	35
R7652	0.715	0.285	1_no-food	F-04	8C Unfed	35
R7653	0.9987	0.0013	1_no-food	F-05	16C Unfed	35
R7654	0.9999	0.0001	1_no-food	F-05	16C Unfed	35
R7655	0.9888	0.0112	1_no-food	F-05	16C Unfed	35
R7656	0.9977	0.0023	1_no-food	F-05	16C Unfed	35
R7657	0.9996	0.0004	1_no-food	F-05	16C Unfed	35
R7658	1	0	1_no-food	F-05	16C Unfed	35
R7659	0.9757	0.0243	1_no-food	F-05	16C Unfed	35
R7660	1	0	1_no-food	F-05	16C Unfed	35
R7661	0.9989	0.0011	1_no-food	F-05	16C Unfed	35
R7662	1	0	1_no-food	F-05	16C Unfed	35
R7663	1	0	1_no-food	F-05	16C Unfed	35
R7667	0.9785	0.0215	1_no-food	F-05	16C Unfed	35
R7668	0.0795	0.9205	2_ad_libitum	F-06	16C Fed	35
R7669	0	1	2_ad_libitum	F-06	16C Fed	35
R7670	0.0486	0.9514	2_ad_libitum	F-06	16C Fed	35
R7671	0	1	2_ad_libitum	F-06	16C Fed	35
R7673	0.0186	0.9814	2_ad_libitum	F-06	16C Fed	35
R7674	0.0718	0.9282	2_ad_libitum	F-06	16C Fed	35
R7675	0.0019	0.9981	2_ad_libitum	F-06	16C Fed	35
R7676	0.0798	0.9202	2_ad_libitum	F-06	16C Fed	35
R7677	0.0159	0.9841	2_ad_libitum	F-06	16C Fed	35
R7678	0.0412	0.9588	2_ad_libitum	F-06	16C Fed	35
R7679	0.0106	0.9894	2_ad_libitum	F-06	16C Fed	35
R7680	0.0114	0.9886	2_ad_libitum	F-06	16C Fed	35
R7681	0.0477	0.9523	2_ad_libitum	F-06	16C Fed	35
R7683	0.041	0.959	2_ad_libitum	F-07	8C Fed	35
R7684	0.0002	0.9998	2_ad_libitum	F-07	8C Fed	35
R7685	0.2103	0.7897	2_ad_libitum	F-07	8C Fed	35
R7686	0.0003	0.9997	2_ad_libitum	F-08	16C Fed	35
R7687	0.0068	0.9932	2_ad_libitum	F-08	16C Fed	35
R7688	0.0028	0.9972	2_ad_libitum	F-08	16C Fed	35
R7689	0.0003	0.9997	2_ad_libitum	F-08	16C Fed	35
R7690	0.0333	0.9667	2_ad_libitum	F-08	16C Fed	35
R7691	0.0002	0.9998	2_ad_libitum	F-08	16C Fed	35
R7692	0.0001	0.9999	2_ad_libitum	F-08	16C Fed	35
R7693	0	1	2_ad_libitum	F-08	16C Fed	35
R7694	0.0001	0.9999	2_ad_libitum	F-08	16C Fed	35
R7695	0	1	2_ad_libitum	F-08	16C Fed	35
R7696	0.0067	0.9933	2_ad_libitum	F-08	16C Fed	35
R7697	0.0098	0.9902	2_ad_libitum	F-08	16C Fed	35
R7698	0.0001	0.9999	2_ad_libitum	F-08	16C Fed	35
R7699	0.0001	0.9999	2_ad_libitum	F-08	16C Fed	35
R7700	0.0186	0.9814	2_ad_libitum	F-08	16C Fed	35
R7701	0.9998	0.0002	1_no-food	F-09	16C Unfed	35
R7702	1	0	1_no-food	F-09	16C Unfed	35
R7703	0.9998	0.0002	1_no-food	F-09	16C Unfed	35
R7704	0.9652	0.0348	1_no-food	F-09	16C Unfed	35
R7705	0.9995	0.0005	1_no-food	F-09	16C Unfed	35
R7706	1	0	1_no-food	F-09	16C Unfed	35
R7708	0.9998	0.0002	1_no-food	F-09	16C Unfed	35
R7709	0.9985	0.0015	1_no-food	F-09	16C Unfed	35
R7710	0.9229	0.0771	1_no-food	F-09	16C Unfed	35
R7711	0.8611	0.1389	1_no-food	F-09	16C Unfed	35
R7712	0.9728	0.0272	1_no-food	F-09	16C Unfed	35
R7713	1	0	1_no-food	F-09	16C Unfed	35
R7714	0.9909	0.0091	1_no-food	F-09	16C Unfed	35
R7715	1	0	1_no-food	F-09	16C Unfed	35
R7752	0	1	2_ad_libitum	E-04	8C Fed	42
R7753	0	1	2_ad_libitum	E-04	8C Fed	42
R7754	0	1	2_ad_libitum	E-04	8C Fed	42
R7755	0.8049	0.1951	1_no-food	E-05	8C Unfed	42
R7756	0.6788	0.3212	1_no-food	E-05	8C Unfed	42
R7757	0.9183	0.0817	1_no-food	E-05	8C Unfed	42
R7758	0.4332	0.5668	2_ad_libitum	E-07	8C Unfed	42
R7759	0.9831	0.0169	1_no-food	E-07	8C Unfed	42
R7760	0.5948	0.4052	1_no-food	E-07	8C Unfed	42
R7761	0.0004	0.9996	2_ad_libitum	E-08	8C Fed	42
R7762	0.0065	0.9935	2_ad_libitum	E-08	8C Fed	42
R7763	0.1545	0.8455	2_ad_libitum	E-08	8C Fed	42
R7764	0.5154	0.4846	1_no-food	F-04	8C Unfed	42
R7765	0.9359	0.0641	1_no-food	F-04	8C Unfed	42
R7766	0.9999	0.0001	1_no-food	F-04	8C Unfed	42
R7767	0.5709	0.4291	1_no-food	F-07	8C Fed	42
R7768	0.0002	0.9998	2_ad_libitum	F-07	8C Fed	42
R7769	0.0741	0.9259	2_ad_libitum	F-07	8C Fed	42
R7806	0.8967	0.1033	1_no-food	E-07	8C Unfed	49
R7807	0.9821	0.0179	1_no-food	E-07	8C Unfed	49
R7808	0.9314	0.0686	1_no-food	E-05	8C Unfed	49
R7809	0.9427	0.0573	1_no-food	E-05	8C Unfed	49
R7810	0.9884	0.0116	1_no-food	E-05	8C Unfed	49
R7811	0.0096	0.9904	2_ad_libitum	E-04	8C Fed	49
R7813	0.0271	0.9729	2_ad_libitum	E-04	8C Fed	49
R7814	0.9132	0.0868	1_no-food	E-07	8C Unfed	49
R7815	0	1	2_ad_libitum	E-08	8C Fed	49
R7816	0	1	2_ad_libitum	E-08	8C Fed	49
R7817	0	1	2_ad_libitum	E-08	8C Fed	49
R7818	0.6233	0.3767	1_no-food	F-04	8C Unfed	49
R7819	0.9897	0.0103	1_no-food	F-04	8C Unfed	49
R7821	0.0028	0.9972	2_ad_libitum	F-07	8C Fed	49
R7822	0.4791	0.5209	2_ad_libitum	F-07	8C Fed	49
R7823	0.6563	0.3437	1_no-food	F-07	8C Fed	49
R7860	0	1	2_ad_libitum	E-04	8C Fed	56
R7861	0.0009	0.9991	2_ad_libitum	E-04	8C Fed	56
R7862	0.725	0.275	1_no-food	E-04	8C Fed	56
R7863	0.0037	0.9963	2_ad_libitum	E-04	8C Fed	56
R7864	0	1	2_ad_libitum	E-04	8C Fed	56
R7865	0.0206	0.9794	2_ad_libitum	E-04	8C Fed	56
R7866	0	1	2_ad_libitum	E-04	8C Fed	56
R7867	0.0034	0.9966	2_ad_libitum	E-04	8C Fed	56
R7868	0.1004	0.8996	2_ad_libitum	E-04	8C Fed	56
R7869	0.0456	0.9544	2_ad_libitum	E-04	8C Fed	56
R7870	0.0729	0.9271	2_ad_libitum	E-04	8C Fed	56
R7871	0.0505	0.9495	2_ad_libitum	E-04	8C Fed	56
R7872	0.0039	0.9961	2_ad_libitum	E-04	8C Fed	56
R7873	0.0001	0.9999	2_ad_libitum	E-04	8C Fed	56
R7874	0.0003	0.9997	2_ad_libitum	E-04	8C Fed	56
R7875	0.6229	0.3771	1_no-food	E-05	8C Unfed	56
R7876	0.8998	0.1002	1_no-food	E-05	8C Unfed	56
R7877	1	0	1_no-food	E-05	8C Unfed	56
R7878	0.9908	0.0092	1_no-food	E-05	8C Unfed	56
R7879	1	0	1_no-food	E-05	8C Unfed	56
R7880	0.9999	0.0001	1_no-food	E-05	8C Unfed	56
R7881	0.9991	0.0009	1_no-food	E-05	8C Unfed	56
R7882	0.9247	0.0753	1_no-food	E-05	8C Unfed	56
R7883	0.978	0.022	1_no-food	E-05	8C Unfed	56
R7884	0.9987	0.0013	1_no-food	E-05	8C Unfed	56
R7885	1	0	1_no-food	E-05	8C Unfed	56
R7886	0.9959	0.0041	1_no-food	E-05	8C Unfed	56
R7887	0.9845	0.0155	1_no-food	E-05	8C Unfed	56
R7888	0.9495	0.0505	1_no-food	E-05	8C Unfed	56
R7889	0.9925	0.0075	1_no-food	E-05	8C Unfed	56
R7896	0.9645	0.0355	1_no-food	E-07	8C Unfed	56
R7897	0.9298	0.0702	1_no-food	E-07	8C Unfed	56
R7898	0.7812	0.2188	1_no-food	E-07	8C Unfed	56
R7899	0.8664	0.1336	1_no-food	E-07	8C Unfed	56
R7900	0.974	0.026	1_no-food	E-07	8C Unfed	56
R7901	0.9999	0.0001	1_no-food	E-07	8C Unfed	56
R7902	0.9551	0.0449	1_no-food	E-07	8C Unfed	56
R7903	0.9064	0.0936	1_no-food	E-07	8C Unfed	56
R7904	0.9627	0.0373	1_no-food	E-07	8C Unfed	56
R7905	0.8692	0.1308	1_no-food	E-07	8C Unfed	56
R7906	1	0	1_no-food	E-07	8C Unfed	56
R7907	0.9948	0.0052	1_no-food	E-07	8C Unfed	56
R7908	0.9986	0.0014	1_no-food	E-07	8C Unfed	56
R7909	0.9999	0.0001	1_no-food	E-07	8C Unfed	56
R7910	0.9903	0.0097	1_no-food	E-07	8C Unfed	56
R7911	0.2629	0.7371	2_ad_libitum	E-08	8C Fed	56
R7912	0.0194	0.9806	2_ad_libitum	E-08	8C Fed	56
R7913	0	1	2_ad_libitum	E-08	8C Fed	56
R7914	0.0003	0.9997	2_ad_libitum	E-08	8C Fed	56
R7915	0.0404	0.9596	2_ad_libitum	E-08	8C Fed	56
R7916	0.0005	0.9995	2_ad_libitum	E-08	8C Fed	56
R7917	0.0123	0.9877	2_ad_libitum	E-08	8C Fed	56
R7918	0.0554	0.9446	2_ad_libitum	E-08	8C Fed	56
R7919	0.014	0.986	2_ad_libitum	E-08	8C Fed	56
R7920	0.0247	0.9753	2_ad_libitum	E-08	8C Fed	56
R7921	0	1	2_ad_libitum	E-08	8C Fed	56
R7922	0	1	2_ad_libitum	E-08	8C Fed	56
R7923	0.062	0.938	2_ad_libitum	E-08	8C Fed	56
R7924	0.0886	0.9114	2_ad_libitum	E-08	8C Fed	56
R7925	0.434	0.566	2_ad_libitum	E-08	8C Fed	56
R7934	0.9581	0.0419	1_no-food	F-04	8C Unfed	56
R7935	0.9394	0.0606	1_no-food	F-04	8C Unfed	56
R7936	0.9935	0.0065	1_no-food	F-04	8C Unfed	56
R7937	0.9999	0.0001	1_no-food	F-04	8C Unfed	56
R7938	1	0	1_no-food	F-04	8C Unfed	56
R7939	0.8767	0.1233	1_no-food	F-04	8C Unfed	56
R7940	0.9702	0.0298	1_no-food	F-04	8C Unfed	56
R7941	0.9966	0.0034	1_no-food	F-04	8C Unfed	56
R7942	1	0	1_no-food	F-04	8C Unfed	56
R7943	1	0	1_no-food	F-04	8C Unfed	56
R7944	0.8667	0.1333	1_no-food	F-04	8C Unfed	56
R7945	0.8904	0.1096	1_no-food	F-04	8C Unfed	56
R7946	0.9958	0.0042	1_no-food	F-04	8C Unfed	56
R7947	0.9982	0.0018	1_no-food	F-04	8C Unfed	56
R7948	0.9994	0.0006	1_no-food	F-04	8C Unfed	56
R7957	0.0001	0.9999	2_ad_libitum	F-07	8C Fed	56
R7958	0	1	2_ad_libitum	F-07	8C Fed	56
R7959	0.0003	0.9997	2_ad_libitum	F-07	8C Fed	56
R7960	0.0001	0.9999	2_ad_libitum	F-07	8C Fed	56
R7961	0.0008	0.9992	2_ad_libitum	F-07	8C Fed	56
R7963	0.0386	0.9614	2_ad_libitum	F-07	8C Fed	56
R7964	0.017	0.983	2_ad_libitum	F-07	8C Fed	56
R7965	0.0019	0.9981	2_ad_libitum	F-07	8C Fed	56
R7966	0.097	0.903	2_ad_libitum	F-07	8C Fed	56
R7967	0.1199	0.8801	2_ad_libitum	F-07	8C Fed	56
R7968	0.1399	0.8601	2_ad_libitum	F-07	8C Fed	56
R7969	0.0285	0.9715	2_ad_libitum	F-07	8C Fed	56
R7970	0.4397	0.5603	2_ad_libitum	F-07	8C Fed	56
R7971	0.0636	0.9364	2_ad_libitum	F-07	8C Fed	56

## Sheet: B) Refeeding
Sample ID	1_no-food	2_ad_libitum	Food_deprivation	#Tank	#Treatment	#Time-point
R7716	0.8925	0.1075	1_no-food	E-06	16C Unfed	3
R7717	0.909	0.091	1_no-food	E-06	16C Unfed	3
R7718	0.8171	0.1829	1_no-food	E-06	16C Unfed	3
R7719	0	1	2_ad_libitum	E-09	16C Fed	3
R7720	0.1756	0.8244	2_ad_libitum	E-09	16C Fed	3
R7721	0.0189	0.9811	2_ad_libitum	E-09	16C Fed	3
R7722	0.8412	0.1588	1_no-food	F-05	16C Unfed	3
R7723	0.9544	0.0456	1_no-food	F-05	16C Unfed	3
R7724	0.9415	0.0585	1_no-food	F-05	16C Unfed	3
R7725	0.0259	0.9741	2_ad_libitum	F-06	16C Fed	3
R7726	0.1354	0.8646	2_ad_libitum	F-06	16C Fed	3
R7727	0.0036	0.9964	2_ad_libitum	F-06	16C Fed	3
R7728	0	1	2_ad_libitum	F-08	16C Fed	3
R7729	0.0097	0.9903	2_ad_libitum	F-08	16C Fed	3
R7730	0.0001	0.9999	2_ad_libitum	F-08	16C Fed	3
R7731	0.9467	0.0533	1_no-food	F-09	16C Unfed	3
R7732	0.778	0.222	1_no-food	F-09	16C Unfed	3
R7733	0.9514	0.0486	1_no-food	F-09	16C Unfed	3
R7734	0.3312	0.6688	2_ad_libitum	E-06	16C Unfed	6
R7735	0.8241	0.1759	1_no-food	E-06	16C Unfed	6
R7736	0.8115	0.1885	1_no-food	E-06	16C Unfed	6
R7737	0.0411	0.9589	2_ad_libitum	E-09	16C Fed	6
R7738	0.0621	0.9379	2_ad_libitum	E-09	16C Fed	6
R7739	0.2693	0.7307	2_ad_libitum	E-09	16C Fed	6
R7740	0.1462	0.8538	2_ad_libitum	F-05	16C Unfed	6
R7741	0.3619	0.6381	2_ad_libitum	F-05	16C Unfed	6
R7742	0.1369	0.8631	2_ad_libitum	F-05	16C Unfed	6
R7743	0.0001	0.9999	2_ad_libitum	F-06	16C Fed	6
R7744	0.06	0.94	2_ad_libitum	F-06	16C Fed	6
R7745	0.0201	0.9799	2_ad_libitum	F-06	16C Fed	6
R7746	0.0325	0.9675	2_ad_libitum	F-08	16C Fed	6
R7747	0	1	2_ad_libitum	F-08	16C Fed	6
R7748	0	1	2_ad_libitum	F-08	16C Fed	6
R7749	0.1833	0.8167	2_ad_libitum	F-09	16C Unfed	6
R7750	0.1825	0.8175	2_ad_libitum	F-09	16C Unfed	6
R7751	0.9198	0.0802	1_no-food	F-09	16C Unfed	6
R7770	0.4528	0.5472	2_ad_libitum	E-06	16C Unfed	9
R7771	0.08	0.92	2_ad_libitum	E-06	16C Unfed	9
R7772	0.0402	0.9598	2_ad_libitum	E-06	16C Unfed	9
R7773	0.5131	0.4869	1_no-food	E-09	16C Fed	9
R7774	0.0932	0.9068	2_ad_libitum	E-09	16C Fed	9
R7775	0.0768	0.9232	2_ad_libitum	E-09	16C Fed	9
R7776	0.6811	0.3189	1_no-food	F-05	16C Unfed	9
R7777	0.1019	0.8981	2_ad_libitum	F-05	16C Unfed	9
R7778	0.0019	0.9981	2_ad_libitum	F-05	16C Unfed	9
R7779	0.0864	0.9136	2_ad_libitum	F-06	16C Fed	9
R7780	0.0438	0.9562	2_ad_libitum	F-06	16C Fed	9
R7781	0.5618	0.4382	1_no-food	F-06	16C Fed	9
R7782	0.0567	0.9433	2_ad_libitum	F-08	16C Fed	9
R7783	0.3711	0.6289	2_ad_libitum	F-08	16C Fed	9
R7784	0.002	0.998	2_ad_libitum	F-08	16C Fed	9
R7785	0.6807	0.3193	1_no-food	F-09	16C Unfed	9
R7786	0.0189	0.9811	2_ad_libitum	F-09	16C Unfed	9
R7788	0.0016	0.9984	2_ad_libitum	E-06	16C Unfed	12
R7789	0.3017	0.6983	2_ad_libitum	E-06	16C Unfed	12
R7790	0.5027	0.4973	1_no-food	E-06	16C Unfed	12
R7791	0.2418	0.7582	2_ad_libitum	E-09	16C Fed	12
R7792	0.6856	0.3144	1_no-food	E-09	16C Fed	12
R7793	0.1327	0.8673	2_ad_libitum	E-09	16C Fed	12
R7794	0.1329	0.8671	2_ad_libitum	F-05	16C Unfed	12
R7795	0.0012	0.9988	2_ad_libitum	F-05	16C Unfed	12
R7796	0.5552	0.4448	1_no-food	F-05	16C Unfed	12
R7797	0.3616	0.6384	2_ad_libitum	F-06	16C Fed	12
R7798	0.1417	0.8583	2_ad_libitum	F-06	16C Fed	12
R7799	0.4828	0.5172	2_ad_libitum	F-06	16C Fed	12
R7800	0.1703	0.8297	2_ad_libitum	F-08	16C Fed	12
R7801	0.1543	0.8457	2_ad_libitum	F-08	16C Fed	12
R7802	0.1706	0.8294	2_ad_libitum	F-08	16C Fed	12
R7803	0.2449	0.7551	2_ad_libitum	F-09	16C Unfed	12
R7805	0.1942	0.8058	2_ad_libitum	F-09	16C Unfed	12
R7824	0.05	0.95	2_ad_libitum	E-06	16C Unfed	15
R7825	0.1605	0.8395	2_ad_libitum	E-06	16C Unfed	15
R7826	1	0	1_no-food	E-06	16C Unfed	15
R7827	0.0295	0.9705	2_ad_libitum	E-09	16C Fed	15
R7829	0.9847	0.0153	1_no-food	E-09	16C Fed	15
R7830	0.4611	0.5389	2_ad_libitum	F-05	16C Unfed	15
R7831	0.268	0.732	2_ad_libitum	F-05	16C Unfed	15
R7832	0.1517	0.8483	2_ad_libitum	F-05	16C Unfed	15
R7833	0.1757	0.8243	2_ad_libitum	F-06	16C Fed	15
R7834	0.2153	0.7847	2_ad_libitum	F-06	16C Fed	15
R7835	0.0549	0.9451	2_ad_libitum	F-06	16C Fed	15
R7836	0.0016	0.9984	2_ad_libitum	F-08	16C Fed	15
R7837	0.4032	0.5968	2_ad_libitum	F-08	16C Fed	15
R7838	0.5448	0.4552	1_no-food	F-08	16C Fed	15
R7839	0.1416	0.8584	2_ad_libitum	F-09	16C Unfed	15
R7840	0.0295	0.9705	2_ad_libitum	F-09	16C Unfed	15
R7841	0.1682	0.8318	2_ad_libitum	F-09	16C Unfed	15
R7842	0.017	0.983	2_ad_libitum	E-06	16C Unfed	18
R7843	0.0276	0.9724	2_ad_libitum	E-06	16C Unfed	18
R7844	0.1572	0.8428	2_ad_libitum	E-06	16C Unfed	18
R7845	0.1449	0.8551	2_ad_libitum	E-06	16C Unfed	18
R7846	0.1732	0.8268	2_ad_libitum	E-09	16C Fed	18
R7847	0.5411	0.4589	1_no-food	E-09	16C Fed	18
R7848	0.5433	0.4567	1_no-food	E-09	16C Fed	18
R7849	0.1938	0.8062	2_ad_libitum	F-05	16C Unfed	18
R7850	0.3677	0.6323	2_ad_libitum	F-06	16C Fed	18
R7851	0.5985	0.4015	1_no-food	F-06	16C Fed	18
R7853	0.0803	0.9197	2_ad_libitum	F-08	16C Fed	18
R7854	0.0001	0.9999	2_ad_libitum	F-08	16C Fed	18
R7855	0.1527	0.8473	2_ad_libitum	F-08	16C Fed	18
R7856	0.1149	0.8851	2_ad_libitum	F-09	16C Unfed	18
R7857	0.0198	0.9802	2_ad_libitum	F-09	16C Unfed	18
R7858	0.0003	0.9997	2_ad_libitum	F-09	16C Unfed	18
R7859	0.0001	0.9999	2_ad_libitum	F-09	16C Unfed	18
R7890	0.1438	0.8562	2_ad_libitum	E-06	16C Unfed	21
R7891	0.0403	0.9597	2_ad_libitum	E-06	16C Unfed	21
R7892	0.0476	0.9524	2_ad_libitum	E-06	16C Unfed	21
R7893	0.0267	0.9733	2_ad_libitum	E-06	16C Unfed	21
R7894	0.0296	0.9704	2_ad_libitum	E-06	16C Unfed	21
R7895	0.1103	0.8897	2_ad_libitum	E-06	16C Unfed	21
R7926	0.0658	0.9342	2_ad_libitum	E-09	16C Fed	21
R7927	0.0263	0.9737	2_ad_libitum	E-09	16C Fed	21
R7928	0.1748	0.8252	2_ad_libitum	E-09	16C Fed	21
R7929	0.0823	0.9177	2_ad_libitum	E-09	16C Fed	21
R7930	0.1393	0.8607	2_ad_libitum	E-09	16C Fed	21
R7931	0.5968	0.4032	1_no-food	E-09	16C Fed	21
R7932	0.0189	0.9811	2_ad_libitum	E-09	16C Fed	21
R7933	0.2938	0.7062	2_ad_libitum	E-09	16C Fed	21
R7949	0.2123	0.7877	2_ad_libitum	F-06	16C Fed	21
R7950	0.1563	0.8437	2_ad_libitum	F-06	16C Fed	21
R7951	0.1329	0.8671	2_ad_libitum	F-06	16C Fed	21
R7952	0.0018	0.9982	2_ad_libitum	F-06	16C Fed	21
R7953	0.3969	0.6031	2_ad_libitum	F-06	16C Fed	21
R7954	0.2402	0.7598	2_ad_libitum	F-06	16C Fed	21
R7955	0.0655	0.9345	2_ad_libitum	F-06	16C Fed	21
R7956	0.3589	0.6411	2_ad_libitum	F-06	16C Fed	21
R7972	0.202	0.798	2_ad_libitum	F-08	16C Fed	21
R7973	0.0622	0.9378	2_ad_libitum	F-08	16C Fed	21
R7974	0.0424	0.9576	2_ad_libitum	F-08	16C Fed	21
R7975	0.0611	0.9389	2_ad_libitum	F-08	16C Fed	21
R7976	0.0999	0.9001	2_ad_libitum	F-08	16C Fed	21
R7978	0.1979	0.8021	2_ad_libitum	F-08	16C Fed	21
R7979	0.3635	0.6365	2_ad_libitum	F-08	16C Fed	21
R7980	0.1004	0.8996	2_ad_libitum	F-09	16C Unfed	21
R7981	0.0612	0.9388	2_ad_libitum	F-09	16C Unfed	21
R7982	0.0926	0.9074	2_ad_libitum	F-09	16C Unfed	21
R7983	0.1493	0.8507	2_ad_libitum	F-09	16C Unfed	21
R7984	0.0233	0.9767	2_ad_libitum	E-04	8C Fed	3
R7985	0.0001	0.9999	2_ad_libitum	E-04	8C Fed	3
R7986	0.0348	0.9652	2_ad_libitum	E-04	8C Fed	3
R7987	0.9781	0.0219	1_no-food	E-05	8C Unfed	3
R7988	0.9998	0.0002	1_no-food	E-05	8C Unfed	3
R7989	0.7999	0.2001	1_no-food	E-05	8C Unfed	3
R7990	0.9948	0.0052	1_no-food	E-07	8C Unfed	3
R7991	0.7161	0.2839	1_no-food	E-07	8C Unfed	3
R7992	0.8668	0.1332	1_no-food	E-07	8C Unfed	3
R7993	0.127	0.873	2_ad_libitum	E-08	8C Fed	3
R7994	0.8522	0.1478	1_no-food	E-08	8C Fed	3
R7995	0.6582	0.3418	1_no-food	E-08	8C Fed	3
R7996	0.9693	0.0307	1_no-food	F-04	8C Unfed	3
R7997	0.9611	0.0389	1_no-food	F-04	8C Unfed	3
R7998	0.7392	0.2608	1_no-food	F-04	8C Unfed	3
R7999	0.1678	0.8322	2_ad_libitum	F-07	8C Fed	3
R8000	0.0043	0.9957	2_ad_libitum	F-07	8C Fed	3
R8001	0.0202	0.9798	2_ad_libitum	F-07	8C Fed	3
R8002	0.6067	0.3933	1_no-food	E-04	8C Fed	6
R8003	0.0396	0.9604	2_ad_libitum	E-04	8C Fed	6
R8004	0.0058	0.9942	2_ad_libitum	E-04	8C Fed	6
R8005	0.8129	0.1871	1_no-food	E-05	8C Unfed	6
R8006	0.8501	0.1499	1_no-food	E-05	8C Unfed	6
R8007	0.9303	0.0697	1_no-food	E-05	8C Unfed	6
R8008	0.6539	0.3461	1_no-food	E-07	8C Unfed	6
R8009	0.8719	0.1281	1_no-food	E-07	8C Unfed	6
R8010	0.8591	0.1409	1_no-food	E-07	8C Unfed	6
R8011	0.7019	0.2981	1_no-food	E-08	8C Fed	6
R8012	0.1411	0.8589	2_ad_libitum	E-08	8C Fed	6
R8013	0.335	0.665	2_ad_libitum	E-08	8C Fed	6
R8014	0.6176	0.3824	1_no-food	F-04	8C Unfed	6
R8015	0.826	0.174	1_no-food	F-04	8C Unfed	6
R8016	0.6996	0.3004	1_no-food	F-04	8C Unfed	6
R8017	0.2514	0.7486	2_ad_libitum	F-07	8C Fed	6
R8018	0.5723	0.4277	1_no-food	F-07	8C Fed	6
R8019	0.2153	0.7847	2_ad_libitum	F-07	8C Fed	6
R8020	0.0026	0.9974	2_ad_libitum	E-04	8C Fed	9
R8021	0.0355	0.9645	2_ad_libitum	E-04	8C Fed	9
R8022	0.2066	0.7934	2_ad_libitum	E-04	8C Fed	9
R8023	0.4135	0.5865	2_ad_libitum	E-05	8C Unfed	9
R8024	0.906	0.094	1_no-food	E-05	8C Unfed	9
R8025	0.3187	0.6813	2_ad_libitum	E-05	8C Unfed	9
R8026	0.511	0.489	1_no-food	E-07	8C Unfed	9
R8027	0.8876	0.1124	1_no-food	E-07	8C Unfed	9
R8028	0.4933	0.5067	2_ad_libitum	E-07	8C Unfed	9
R8029	0.0004	0.9996	2_ad_libitum	E-08	8C Fed	9
R8030	0.0544	0.9456	2_ad_libitum	E-08	8C Fed	9
R8031	0.0268	0.9732	2_ad_libitum	E-08	8C Fed	9
R8032	0.8444	0.1556	1_no-food	F-04	8C Unfed	9
R8033	0.9095	0.0905	1_no-food	F-04	8C Unfed	9
R8034	0.9478	0.0522	1_no-food	F-04	8C Unfed	9
R8035	0.0777	0.9223	2_ad_libitum	F-07	8C Fed	9
R8036	0.0013	0.9987	2_ad_libitum	F-07	8C Fed	9
R8037	0.5233	0.4767	1_no-food	F-07	8C Fed	9
R8038	0.0001	0.9999	2_ad_libitum	E-04	8C Fed	12
R8039	0.0209	0.9791	2_ad_libitum	E-04	8C Fed	12
R8040	0.0177	0.9823	2_ad_libitum	E-04	8C Fed	12
R8042	0.2588	0.7412	2_ad_libitum	E-05	8C Unfed	12
R8043	0.2831	0.7169	2_ad_libitum	E-05	8C Unfed	12
R8044	0.4467	0.5533	2_ad_libitum	E-07	8C Unfed	12
R8045	0.3093	0.6907	2_ad_libitum	E-07	8C Unfed	12
R8046	0.5944	0.4056	1_no-food	E-07	8C Unfed	12
R8047	0.2683	0.7317	2_ad_libitum	E-08	8C Fed	12
R8048	0.0366	0.9634	2_ad_libitum	E-08	8C Fed	12
R8049	0.6888	0.3112	1_no-food	E-08	8C Fed	12
R8050	0.6817	0.3183	1_no-food	F-04	8C Unfed	12
R8051	0.444	0.556	2_ad_libitum	F-04	8C Unfed	12
R8052	0.6936	0.3064	1_no-food	F-04	8C Unfed	12
R8053	0.8116	0.1884	1_no-food	F-07	8C Fed	12
R8054	0.0014	0.9986	2_ad_libitum	F-07	8C Fed	12
R8055	0.0038	0.9962	2_ad_libitum	F-07	8C Fed	12
R8057	0.1518	0.8482	2_ad_libitum	E-04	8C Fed	15
R8058	0.2521	0.7479	2_ad_libitum	E-04	8C Fed	15
R8059	0.4774	0.5226	2_ad_libitum	E-05	8C Unfed	15
R8060	0.9504	0.0496	1_no-food	E-05	8C Unfed	15
R8061	0.7699	0.2301	1_no-food	E-05	8C Unfed	15
R8062	0.8269	0.1731	1_no-food	E-07	8C Unfed	15
R8063	0.3044	0.6956	2_ad_libitum	E-07	8C Unfed	15
R8064	0.684	0.316	1_no-food	E-07	8C Unfed	15
R8065	0.1227	0.8773	2_ad_libitum	E-08	8C Fed	15
R8066	0.0245	0.9755	2_ad_libitum	E-08	8C Fed	15
R8067	0.6537	0.3463	1_no-food	E-08	8C Fed	15
R8068	0.0948	0.9052	2_ad_libitum	F-04	8C Unfed	15
R8069	0.1934	0.8066	2_ad_libitum	F-04	8C Unfed	15
R8070	0.8888	0.1112	1_no-food	F-04	8C Unfed	15
R8071	0.8317	0.1683	1_no-food	F-07	8C Fed	15
R8072	0.472	0.528	2_ad_libitum	F-07	8C Fed	15
R8073	0.9396	0.0604	1_no-food	F-07	8C Fed	15
R8074	0.0582	0.9418	2_ad_libitum	E-04	8C Fed	18
R8075	0.3604	0.6396	2_ad_libitum	E-04	8C Fed	18
R8076	0.0192	0.9808	2_ad_libitum	E-05	8C Unfed	18
R8077	0.544	0.456	1_no-food	E-05	8C Unfed	18
R8078	0.7342	0.2658	1_no-food	E-07	8C Unfed	18
R8079	0.179	0.821	2_ad_libitum	E-07	8C Unfed	18
R8080	0.7549	0.2451	1_no-food	E-08	8C Fed	18
R8081	0.5097	0.4903	1_no-food	E-08	8C Fed	18
R8082	0.8097	0.1903	1_no-food	F-04	8C Unfed	18
R8083	0.4535	0.5465	2_ad_libitum	F-07	8C Fed	18
R8084	0.0034	0.9966	2_ad_libitum	F-07	8C Fed	18
