# Supplementary material for: Identification of food deprivation in salmonids using gill biomarkers
Source: Conserv Physiol. 2025 Dec 19;13(1):coaf088. doi: 10.1093/conphys/coaf088 (PMC12716027; doi:10.1093/conphys/coaf088)
Supplement: Web_Material_coaf088 [file web_material_coaf088.zip › Supplemental Table 1 Morphometric Measurement Landmarks.xlsx]

## Sheet: Sheet1
Morphometric Measurement Details
Number used in figure 2	Name Used in Manuscript	Anatomical Measurement Start	Anatomical Measurement End	Markers Originally Sourced from:
1	Head Width	Supraoccipital notch	Meeting point of the gill plate on the ventral midline	Fraser, D. J., Weir, L. K., Darwish, T. L., Eddington, J. D., & Hutchings, J. A. (2007). Divergent compensatory growth responses within species: linked to contrasting migrations in salmon? Oecologia, 153(3), 543–553.
2	Upper Belly Width	Anterior insertion of the dorsal fin	Anterior insertion of the pelvic fin
3	Lower Belly Width	Posterior dorsal fin insertion	Anterior insertion of the anal fin
4	Trunk Width	Anterior insertion of the adipose fin	Posterior insertion of the anal fin
5	Tail Width	Dorsal terminus of the caudal flexure	Ventral terminus of the caudal flexure
