# Supplementary material for: Identification of food deprivation in salmonids using gill biomarkers
Source: Conserv Physiol. 2025 Dec 19;13(1):coaf088. doi: 10.1093/conphys/coaf088 (PMC12716027; doi:10.1093/conphys/coaf088)
Supplement: Web_Material_coaf088 [file web_material_coaf088.zip › Supplemental Table 2 Full ANOVA Results.xlsx]

## Sheet: A) 2-Factor ANOVA Phys end FD
Analysis and Physiological Metric	Measurement	Sources of Variation	Num df	Den df	F Value	P Value
Two-factor ANOVA physiology at Trial Endpoints	Condition Factor (K)	Temperature	1	8	0.1531	0.70582
Figure 1. A-D		Treatment	1	8	154.024	1.658e-06 ***
		Temperature:Treatment	1	8	4.1328	0.07651
	Hepatosomatic Index	Temperature	1	8	6.6548	0.032632 *
		Treatment	1	8	100.133	8.446e-06 ***
		Temperature:Treatment	1	8	19.1169	0.002373 **
	Energy Density (kj/g)	Temperature	1	8	0.0518	0.8209
		Treatment	1	8	263.242	<2e-16 ***
		Temperature:Treatment	1	8	0.1205	0.7298
	Plasma IGF-1 (ng/mL)	Temperature	1	8	10.8595	0.002033 **
		Treatment	1	8	164.515	6.131e-16 ***
		Temperature:Treatment	1	8	2.7826	0.102912
Figure 2. C	Upper Belly Width / Body Length (%)	Temperature	1	8.2218	6.7067	0.03142 *
		Treatment	1	8.2218	168.385	9.198e-07 ***
		Temperature:Treatment	1	8.2218	2.3725	0.16104
Supplementary Figure 2. A-D	Trunk Width / Body Length (%)	Temperature	1	8.0768	8.0593	0.02164 *
		Treatment	1	8.0768	55.1569	7.068e-05 ***
		Temperature:Treatment	1	8.0768	6.0766	0.03874 *
	Tail Width / Body Length (%)	Temperature	1	7.9653	16.9116	0.003411 **
		Treatment	1	7.9653	1.0934	0.326413
		Temperature:Treatment	1	7.9653	5.0909	0.054173 .
	Lower Belly Width / Body Length (%)	Temperature	1	8.0052	0.027	0.87365
		Treatment	1	8.0052	33.4747	0.0004108 ***
		Temperature:Treatment	1	8.0052	2.3921	0.160513
	Head Width / Body Length (%)	Temperature	1	7.6211	0.2074	0.661534
		Treatment	1	7.6211	12.0694	0.009052 **
		Temperature:Treatment	1	7.6211	0.0776	0.78805

## Sheet: B) 3-Factor ANOVA Phys FD
Analysis and Physiological Metric	Measurement	Sources of Variation	Num df	Den df	F Value	P Value
Three-factor ANOVA physiology during Food Deprivation	Length (mm)	Temperature	1	320	14.0312	0.0002132 ***
Supplemental Figure 1. A-D		Time	6	320	11.5377	1.077e-11 ***
		Treatment	1	320	557.05	< 2.2e-16 ***
		Temperature:Time	3	320	0.2907	0.83214
		Temperature:Treatment	1	320	14.6916	0.0001524 ***
		Time:Treatment	6	320	15.4876	1.327e-15 ***
		Temperature:Time:Treatment	3	320	3.5383	0.0150420 *
	Mass (g)	Temperature	1	320	37.3543	2.862e-09 ***
		Time	6	320	9.4808	1.361e-09 ***
		Treatment	1	320	855.393	< 2.2e-16 ***
		Temperature:Time	3	320	0.1207	0.9479
		Temperature:Treatment	1	320	35.4775	6.794e-09 ***
		Time:Treatment	6	320	24.1925	< 2.2e-16 ***
		Temperature:Time:Treatment	3	320	9.5704	4.541e-06 ***
	Condition Factor (K)	Temperature	1	320	10.7868	0.0011355 **
		Time	6	320	4.3039	0.0003432 ***
		Treatment	1	320	456.849	< 2.2e-16 ***
		Temperature:Time	3	320	2.2503	0.0824271
		Temperature:Treatment	1	320	6.1988	0.0132912 *
		Time:Treatment	6	320	6.8805	6.939e-07 ***
		Temperature:Time:Treatment	3	320	8.0822	3.320e-05 ***
	Hepatosomatic Index	Temperature	1	319	0.0784	0.779707
		Time	6	319	5.0892	5.241e-05 ***
		Treatment	1	319	192.748	< 2.2e-16 ***
		Temperature:Time	3	319	3.9619	0.008533 **
		Temperature:Treatment	1	319	0.0093	0.923283
		Time:Treatment	6	319	2.2053	0.042317 *
		Temperature:Time:Treatment	3	319	1.2309	0.298504

## Sheet: C) 3-Factor ANOVA Phys Refeed
Analysis and Physiological Metric	Measurement	Sources of Variation	Num df	Den df	F Value	P Value
Three-factor ANOVA Physiology during Refeeding and Recovery	Length (mm)	Temperature	1	217	30.3104	1.035e-07 ***
Supplemental Figure 3. A-D		Time	6	217	2.4636	0.02518 *
		Treatment	1	217	546.003	< 2.2e-16 ***
		Temperature:Time	5	217	1.1485	0.33579
		Temperature:Treatment	1	217	26.6788	5.430e-07 ***
		Time:Treatment	6	217	1.1104	0.35719
		Temperature:Time:Treatment	5	217	0.8485	0.51674
	Mass (g)	Temperature	1	217	48.8969	3.289e-11 ***
		Time	6	217	2.5345	0.02175 *
		Treatment	1	217	512.492	< 2.2e-16 ***
		Temperature:Time	5	217	1.477	0.19844
		Temperature:Treatment	1	217	26.3553	6.304e-07 ***
		Time:Treatment	6	217	2.6338	0.01741 *
		Temperature:Time:Treatment	5	217	1.0714	0.37714
	Condition Factor (K)	Temperature	1	217	51.4094	1.163e-11 ***
		Time	6	217	2.6725	0.0160 *
		Treatment	1	217	76.8972	5.316e-16 ***
		Temperature:Time	5	217	1.7787	0.1183
		Temperature:Treatment	1	217	2.725	0.1002
		Time:Treatment	6	217	5.8221	1.206e-05 ***
		Temperature:Time:Treatment	5	217	0.8391	0.5233
	Hepatosomatic Index	Temperature	1	217	18.8887	2.129e-05 ***
		Time	6	217	6.6051	1.988e-06 ***
		Treatment	1	217	279.986	< 2.2e-16 ***
		Temperature:Time	5	217	1.0987	0.3621
		Temperature:Treatment	1	217	31.2565	6.754e-08 ***
		Time:Treatment	6	217	17.0984	3.707e-16 ***
		Temperature:Time:Treatment	5	217	1.8385	0.1065

## Sheet: D)2-Factor ANOVA markers end FD
Analysis and Physiological Metric	Measurement	Sources of Variation	Num df	Den df	F Value	P Value
Two-factor ANOVA Biomarkers at end of Food Deprivation	cola1a2.v1	Temperature	1	169	0.0001	0.9913
Figure 6.A		Treatment	1	169	403.614	< 2.2e-16 ***
		Temperature:Treatment	1	169	19.8453	1.523e-05 ***
	mfap2	Temperature	1	169	22.799	3.879e-06 ***
		Treatment	1	169	473.743	< 2.2e-16 ***
		Temperature:Treatment	1	169	17.502	4.602e-05 ***
	bglap	Temperature	1	169	1.9962	0.1595
		Treatment	1	169	643.938	< 2.2e-16 ***
		Temperature:Treatment	1	169	29.7379	1.73e-07 ***
	col9a1a	Temperature	1	169	0.0219	0.8825
		Treatment	1	169	505.066	< 2.2e-16 ***
		Temperature:Treatment	1	169	31.0872	9.598e-08 ***
	col1a2.v2	Temperature	1	169	0.6839	0.4094
		Treatment	1	169	423.843	< 2e-16 ***
		Temperature:Treatment	1	169	3.1403	0.07818 .
	col9a3	Temperature	1	169	19.963	1.441e-05 ***
		Treatment	1	169	435.572	< 2.2e-16 ***
		Temperature:Treatment	1	169	12.39	0.0005549 ***
	cyp2j2	Temperature	1	169	6.0898	0.01459 *
		Treatment	1	169	403.355	< 2e-16 ***
		Temperature:Treatment	1	169	2.8173	0.09510 .
	frrs1	Temperature	1	169	14.9757	0.0001553 ***
		Treatment	1	169	117.327	< 2.2e-16 ***
		Temperature:Treatment	1	169	3.6554	0.0575799 .
	col10a1a	Temperature	1	169	0.6679	0.4149
		Treatment	1	169	471.769	<2e-16 ***
		Temperature:Treatment	1	169	9.6685	0.0022 **
	col9a2	Temperature	1	169	2.3853	0.12435
		Treatment	1	169	246.266	< 2e-16 ***
		Temperature:Treatment	1	169	6.0491	0.01492 *
	acad11	Temperature	1	169	0.759	0.3849
		Treatment	1	169	173.622	<2e-16 ***
		Temperature:Treatment	1	169	0.9553	0.3298
	klf15	Temperature	1	169	25.2848	1.253e-06 ***
		Treatment	1	169	177.91	< 2.2e-16 ***
		Temperature:Treatment	1	169	0.2413	0.6239

## Sheet: E)3-Factor ANOVA markers FD
Analysis and Physiological Metric	Measurement	Sources of Variation	Num df	Den df	F Value	P Value
Three-factor ANOVA Biomarkers during Food Deprivation	col1a2.v1	Temperature	1	301	2.0444	0.1538
Supplemental Figure 8. A-L		Time	6	301	21.1389	< 2.2e-16 ***
		Treatment	1	301	456.915	< 2.2e-16 ***
		Temperature:Time	3	301	0.8931	0.445
		Temperature:Treatment	1	301	19.8717	1.170e-05 ***
		Time:Treatment	6	301	13.2866	2.341e-13 ***
		Temperature:Time:Treatment	3	301	0.6322	0.5947
	mfap2	Temperature	1	301	103.945	< 2.2e-16 ***
		Time	6	301	15.9961	5.723e-16 ***
		Treatment	1	301	568.871	< 2.2e-16 ***
		Temperature:Time	3	301	2.4798	0.06124 .
		Temperature:Treatment	1	301	20.3914	9.071e-06 ***
		Time:Treatment	6	301	18.2357	< 2.2e-16 ***
		Temperature:Time:Treatment	3	301	3.0386	0.02935 *
	bglap	Temperature	1	301	0.2057	0.65052
		Time	6	301	23.4476	< 2.2e-16 ***
		Treatment	1	301	730.33	< 2.2e-16 ***
		Temperature:Time	3	301	2.159	0.09292 .
		Temperature:Treatment	1	301	40.2145	8.320e-10 ***
		Time:Treatment	6	301	20.8447	< 2.2e-16 ***
		Temperature:Time:Treatment	3	301	7.9032	4.319e-05 ***
	col9a1a	Temperature	1	301	6.7097	0.010056 *
		Time	6	301	15.2613	2.866e-15 ***
		Treatment	1	301	570.896	< 2.2e-16 ***
		Temperature:Time	3	301	4.0237	0.007897 **
		Temperature:Treatment	1	301	32.88	2.384e-08 ***
		Time:Treatment	6	301	11.1054	3.425e-11 ***
		Temperature:Time:Treatment	3	301	2.9432	0.033300 *
	col1a2.v2	Temperature	1	301	2.5268	0.112979
		Time	6	301	11.5564	1.209e-11 ***
		Treatment	1	301	550.679	< 2.2e-16 ***
		Temperature:Time	3	301	2.9409	0.0334018 *
		Temperature:Treatment	1	301	13.3706	0.0003016 ***
		Time:Treatment	6	301	15.9926	5.766e-16 ***
		Temperature:Time:Treatment	3	301	1.2209	0.302234
	col9a3	Temperature	1	301	1.8436	0.17555
		Time	6	301	10.7847	7.202e-11 ***
		Treatment	1	301	533.538	< 2.2e-16 ***
		Temperature:Time	3	301	2.8091	0.03975 *
		Temperature:Treatment	1	301	5.0384	0.02552 *
		Time:Treatment	6	301	15.1437	3.713e-15 ***
		Temperature:Time:Treatment	3	301	0.8649	0.45964
	cyp2j2	Temperature	1	301	4.6646	0.031579 *
		Time	6	301	4.7054	0.000135 ***
		Treatment	1	301	519.497	< 2.2e-16 ***
		Temperature:Time	3	301	1.0723	0.361082
		Temperature:Treatment	1	301	0.8287	0.363378
		Time:Treatment	6	301	12.8176	6.765e-13 ***
		Temperature:Time:Treatment	3	301	1.9324	0.124347
	frrs1	Temperature	1	301	10.2088	0.001546 **
		Time	6	301	2.303	0.034443 *
		Treatment	1	301	182.114	< 2.2e-16 ***
		Temperature:Time	3	301	1.3164	0.26911
		Temperature:Treatment	1	301	3.2517	0.072349 .
		Time:Treatment	6	301	4.9971	6.727e-05 ***
		Temperature:Time:Treatment	3	301	0.1571	0.925074
	col10a1a	Temperature	1	301	3.2407	0.072831
		Time	6	301	27.4574	< 2.2e-16 ***
		Treatment	1	301	539.541	< 2.2e-16 ***
		Temperature:Time	3	301	1.5114	0.211589
		Temperature:Treatment	1	301	18.5293	2.266e-05 ***
		Time:Treatment	6	301	19.8342	< 2.2e-16 ***
		Temperature:Time:Treatment	3	301	4.3654	0.004994 **
	col9a2	Temperature	1	301	3.143	0.07727 .
		Time	6	301	11.6158	1.055e-11 ***
		Treatment	1	301	232.979	< 2.2e-16 ***
		Temperature:Time	3	301	0.6723	0.56959
		Temperature:Treatment	1	301	6.2781	0.01275 *
		Time:Treatment	6	301	11.8131	6.700e-12 ***
		Temperature:Time:Treatment	3	301	2.3788	0.06986 .
	acad11	Temperature	1	301	1.4999	0.2216
		Time	6	301	4.9095	8.292e-05 ***
		Treatment	1	301	352.933	< 2.2e-16 ***
		Temperature:Time	3	301	0.4541	0.7146
		Temperature:Treatment	1	301	0.3296	0.5663
		Time:Treatment	6	301	9.4864	1.499e-09 ***
		Temperature:Time:Treatment	3	301	2.0054	0.1132
	klf15	Temperature	1	301	3.6437	0.05723 .
		Time	6	301	6.7489	1.008e-06 ***
		Treatment	1	301	295.005	< 2.2e-16 ***
		Temperature:Time	3	301	2.7455	0.04322 *
		Temperature:Treatment	1	301	0.2672	0.6056
		Time:Treatment	6	301	8.7723	8.087e-09 ***
		Temperature:Time:Treatment	3	301	1.4617	0.22505

## Sheet: F)3-Factor ANOVA markers Refeed
Analysis and Physiological Metric	Measurement	Sources of Variation	Num df	Den df	F Value	P Value
Three-factor ANOVA Biomarkers during Refeeding	cola1a2.v1	Temperature	1	210	20.7905	8.699e-06 ***
Supplemental Figure 9. A-L		Time	6	210	5.264	4.484e-05 ***
		Treatment	1	210	27.59	3.669e-07 ***
		Temperature:Time	5	210	1.5949	0.162851
		Temperature:Treatment	1	210	8.1515	0.004734 **
		Time:Treatment	6	210	9.1308	7.011e-09 ***
		Temperature:Time:Treatment	5	210	1.997	0.080380 .
	mfap2	Temperature	1	210	0.6725	0.413127
		Time	6	210	1.4276	0.205332
		Treatment	1	210	17.3153	4.617e-05 ***
		Temperature:Time	5	210	8.4793	2.501e-07 ***
		Temperature:Treatment	1	210	8.3477	0.004267 **
		Time:Treatment	6	210	7.9048	1.083e-07 ***
		Temperature:Time:Treatment	5	210	1.4624	0.203483
	bglap	Temperature	1	210	58.0386	8.664e-13 ***
		Time	6	210	2.9913	0.0079696 **
		Treatment	1	210	151.897	< 2.2e-16 ***
		Temperature:Time	5	210	8.0079	6.259e-07 ***
		Temperature:Treatment	1	210	6.6614	0.0105334 *
		Time:Treatment	6	210	17.129	4.341e-16 ***
		Temperature:Time:Treatment	5	210	5.3683	0.0001147 ***
	col9a1a	Temperature	1	210	0.0088	0.925283
		Time	6	210	4.6977	0.0001650 ***
		Treatment	1	210	11.7787	0.0007215 ***
		Temperature:Time	5	210	3.6583	0.0034006 **
		Temperature:Treatment	1	210	0.3786	0.53901
		Time:Treatment	6	210	6.5897	2.14e-06 ***
		Temperature:Time:Treatment	5	210	1.9507	0.0873501 .
	col1a2.v2	Temperature	1	210	20.2762	1.111e-05 ***
		Time	6	210	9.6728	2.123e-09 ***
		Treatment	1	210	23.1164	2.904e-06 ***
		Temperature:Time	5	210	1.9498	0.08749 .
		Temperature:Treatment	1	210	3.4501	0.06465 .
		Time:Treatment	6	210	9.842	1.465e-09 ***
		Temperature:Time:Treatment	5	210	1.4019	0.22482
	col9a3	Temperature	1	210	70.8143	6.062e-15 ***
		Time	6	210	6.2425	4.736e-06 ***
		Treatment	1	210	41.9636	6.492e-10 ***
		Temperature:Time	5	210	0.5056	0.77187
		Temperature:Treatment	1	210	3.5035	0.06263 .
		Time:Treatment	6	210	10.3138	5.233e-10 ***
		Temperature:Time:Treatment	5	210	0.8968	0.48415
	cyp2j2	Temperature	1	210	51.182	1.381e-11 ***
		Time	6	210	3.8836	0.001066 **
		Treatment	1	210	2.9751	0.086025 .
		Temperature:Time	5	210	1.7449	0.125728
		Temperature:Treatment	1	210	1.3497	0.246641
		Time:Treatment	6	210	2.5699	0.020100 *
		Temperature:Time:Treatment	5	210	3.5868	0.003913 **
	frrs1	Temperature	1	210	1.3696	0.243207
		Time	6	210	1.7951	0.101455
		Treatment	1	210	21.4642	6.321e-06 ***
		Temperature:Time	5	210	3.79	0.002625 **
		Temperature:Treatment	1	210	4.9898	0.026552 *
		Time:Treatment	6	210	2.2232	0.042169 *
		Temperature:Time:Treatment	5	210	1.2002	0.31025
	col10a1a	Temperature	1	210	32.2255	4.527e-08 ***
		Time	6	210	4.6536	0.0001826 ***
		Treatment	1	210	23.3024	2.662e-06 ***
		Temperature:Time	5	210	10.921	2.352e-09 ***
		Temperature:Treatment	1	210	0.0016	0.967714
		Time:Treatment	6	210	6.0201	7.886e-06 ***
		Temperature:Time:Treatment	5	210	2.7841	0.0185539 *
	col9a2	Temperature	1	210	1.0884	0.298023
		Time	6	210	5.0624	7.13e-05 ***
		Treatment	1	210	6.954	0.0089885 **
		Temperature:Time	5	210	1.1557	0.332254
		Temperature:Treatment	1	210	0.1441	0.704627
		Time:Treatment	6	210	4.8958	0.0001046 ***
		Temperature:Time:Treatment	5	210	1.6366	0.151645
	acad11	Temperature	1	210	5.7763	0.0171130 *
		Time	6	210	1.1168	0.353576
		Treatment	1	210	20.6274	9.4e-06 ***
		Temperature:Time	5	210	3.0028	0.0121950 *
		Temperature:Treatment	1	210	1.7836	0.183149
		Time:Treatment	6	210	4.7149	0.0001586 ***
		Temperature:Time:Treatment	5	210	2.4337	0.0359990 *
	klf15	Temperature	1	210	209.765	< 2.2e-16 ***
		Time	6	210	2.7848	0.0125750 *
		Treatment	1	210	15.4061	0.0001175 ***
		Temperature:Time	5	210	1.1791	0.320515
		Temperature:Treatment	1	210	2.5306	0.113164
		Time:Treatment	6	210	1.7619	0.108368
		Temperature:Time:Treatment	5	210	1.4261	0.216091
